# Supplementary material for: Differentiation of Bacillus cereus and Bacillus thuringiensis Using Genome-Guided MALDI-TOF MS Based on Variations in Ribosomal Proteins
Source: Microorganisms. 2022 Apr 27;10(5):918. doi: 10.3390/microorganisms10050918 (PMC9146703; doi:10.3390/microorganisms10050918)
Supplement: Supplementary file 1 [file microorganisms-10-00918-s001.zip › TableS1.xlsx]

## Sheet: Sheet1
Table S1. B. cereus and B. thuringiensis isolates and reference strains used in this study and identification result based on pycA gene sequences.
Strain	Source	identification based on pyca sequences	pyca sequences
2058	pasteurized milk	B. cereus	ATGCGTATTGTGCGTACTAGTGAGGAATTAGGAGAATCATATAATCGAGCGAAATCAGAAGCGAAAGCAGCCTTTGGTAATGATGAAGTTTACGTCGAAAAATTCGTTGAAAAACCTAAACATATAGAAGTACAAATTTTAGCAGATGAAGAAGGCAATGTTGTTCATTTATACGAGCGTGACTGTTCTGTACAACGTCGTCATCAAAAAGTTGTAGAAATTGCACCGAGTGTATCACTTTCAGATGATCTGCGTCAGCGTATTTGTGATGCTGCTGTGAAGTTAACGAAAAATGTAAATTATTTAAATGCAGGAACAGTAGAATTCCTTGTAAAAGATGATGAGTTTTACTTTATTGAAGTAAATCCACGTGTTCAAGTAGAACATACGATTACAGAA…
1008-2	pasteurized milk	B. cereus	ATGCGTATTGTGCGTACTAGTGAGGAATTAGGAGAATCATATAATCGAGCGAAATCAGAAGCGAAAGCAGCCTTTGGTAATGATGAAGTTTACGTCGAAAAATTCGTTGAAAAACCTAAACATATAGAAGTACAAATTTTAGCAGATGAAGAAGGCAATGTTGTTCATTTATACGAGCGTGACTGTTCTGTACAACGTCGTCATCAAAAAGTTGTAGAAATTGCACCGAGTGTATCACTTTCAGATGATCTGCGTCAGCGTATTTGTGATGCTGCTGTGAAGTTAACGAAAAATGTAAATTATTTAAATGCAGGAACAGTAGAATTCCTTGTAAAAGATGATGAGTTTTACTTTATTGAAGTAAATCCACGTGTTCAAGTAGAACATACGATTACAGAA…
110	ready-to-eat food	B. cereus	ATGCGTATTGTGCGTACTAGTGAGGAATTAGGAGAATCATATAATCGAGCGAAATCAGAAGCGAAAGCAGCCTTTGGTAATGATGAAGTTTACGTCGAAAAATTCGTTGAAAAACCTAAACATATAGAAGTACAAATTTTAGCAGATGAAGAAGGCAATGTTGTTCATTTATACGAGCGTGACTGTTCTGTACAACGTCGTCATCAAAAAGTTGTAGAAATTGCACCGAGTGTATCACTTTCAGATGATCTGCGTCAGCGTATTTGTGATGCTGCTGTGAAGTTAACGAAAAATGTAAATTATTTAAATGCAGGAACAGTAGAATTCCTTGTAAAAGATGATGAGTTTTACTTTATTGAAGTAAATCCACGTGTTCAAGTAGAACATACGATTACAGAA…
1360	ready-to-eat food	B. cereus	ATGCGTATTGTGCGTACTAGTGAGGAATTAGGAGAATCATATAATCGAGCGAAATCAGAAGCGAAAGCAGCCTTTGGTAATGATGAAGTTTACGTCGAAAAATTCGTTGAAAAACCTAAACATATAGAAGTACAAATTTTAGCAGATGAAGAAGGTAATGTTGTTCATTTATACGAGCGTGACTGTTCTGTACAACGTCGTCATCAAAAAGTTGTAGAAATTGCACCGAGTGTATCACTTTCAGATGATCTGCGTCAGCGTATTTGTGATGCTGCTGTGAAGTTAACGAAAAATGTAAATTATTTAAATGCAGGAACAGTAGAATTCCTTGTAAAAGATGATGAGTTTTACTTTATTGAAGTAAATCCACGTGTTCAAGTAGAACATACGATTACAGAA…
1378	ready-to-eat food	B. cereus	ATGCGTATTGTGCGTACTAGTGAGGAATTAGGAGAATCATATAATCGAGCGAAATCAGAAGCGAAAGCAGCCTTTGGTAATGATGAAGTTTACGTCGAAAAATTCGTTGAAAAACCTAAACATATAGAAGTACAAATTTTAGCAGATGAAGAAGGCAATGTTGTTCATTTATACGAGCGTGACTGTTCTGTACAACGTCGTCATCAAAAAGTTGTAGAAATTGCACCGAGTGTATCACTTTCAGATGATCTGCGTCAGCGTATTTGTGATGCTGCTGTGAAGTTAACGAAAAATGTAAATTATTTAAATGCAGGAACAGTAGAATTCCTTGTAAAAGATGATGAGTTTTACTTTATTGAAGTAAATCCACGTGTTCAAGTAGAACATACGATTACAGAA…
1612-1A	ready-to-eat food	B. cereus	ATGCGTATTGTGCGTACTAGTGAGGAATTAGGAGAATCATATAATCGAGCGAAATCAGAAGCGAAAGCAGCCTTTGGTAATGATGAAGTTTACGTCGAAAAATTCGTTGAAAAACCTAAACATATAGAAGTACAAATTTTAGCAGATGAAGAAGGCAATGTTGTTCATTTATACGAGCGTGACTGTTCTGTACAACGTCGTCATCAAAAAGTTGTAGAAATTGCACCGAGTGTATCACTTTCAGATGATCTGCGTCAGCGTATTTGTGATGCTGCTGTGAAGTTAACGAAAAATGTAAATTATTTAAATGCAGGAACAGTAGAATTCCTTGTAAAAGATGATGAGTTTTACTTTATTGAAGTAAATCCACGTGTTCAAGTAGAACATACGATTACAGAA…
587-1A	ready-to-eat food	B. cereus	ATGCGTATTGTGCGTACTAGTGAGGAATTAGGAGAATCATATAATCGAGCGAAATCAGAAGCGAAAGCAGCCTTTGGTAATGATGAAGTTTACGTCGAAAAATTCGTTGAAAAACCTAAACATATAGAAGTACAAATTTTAGCAGATGAAGAAGGCAATGTTGTTCATTTATACGAGCGTGACTGTTCTGTACAACGTCGTCATCAAAAAGTTGTAGAAATTGCACCGAGTGTATCACTTTCAGATGATCTGCGTCAGCGTATTTGTGATGCTGCTGTGAAGTTAACGAAAAATGTAAATTATTTAAATGCAGGAACAGTAGAATTCCTTGTAAAAGATGATGAGTTTTACTTTATTGAAGTAAATCCACGTGTTCAAGTAGAACATACGATTACAGAA…
779-2	ready-to-eat food	B. cereus	ATGCGTATTGTGCGTACTAGTGAGGAATTAGGAGAATCATATAATCGAGCGAAATCAGAAGCGAAAGCAGCCTTTGGTAATGATGAGGTTTACGTCGAAAAATTCGTTGAAAAACCTAAACATATAGAAGTACAAATTTTAGCAGATGAAGAAGGCAATGTTGTTCATTTATACGAGCGTGACTGTTCTGTACAACGTCGTCATCAAAAAGTTGTAGAAATTGCACCGAGTGTATCACTTTCAGATGATCTGCGTCAGCGTATTTGTGATGCTGCTGTGAAGTTAACGAAAAATGTAAATTATTTAAATGCAGGAACAGTAGAATTCCTTGTAAAAGATGATGAGTTTTACTTTATTGAAGTAAATCCACGTGTTCAAGTAGAACATACGATTACAGAA…
793-4	ready-to-eat food	B. cereus	ATGCGTATTGTGCGTACTAGTGAGGAATTAGGAGAATCATATAATCGAGCGAAATCAGAAGCGAAAGCAGCCTTTGGTAATGATGAGGTTTACGTCGAAAAATTCGTTGAAAAACCTAAACATATAGAAGTACAAATTTTAGCAGATGAAGAAGGCAATGTTGTTCATTTATACGAGCGTGACTGTTCTGTACAACGTCGTCATCAAAAAGTTGTAGAAATTGCACCGAGTGTATCACTTTCAGATGATCTGCGTCAGCGTATTTGTGATGCTGCTGTGAAGTTAACGAAAAATGTAAATTATTTAAATGCAGGAACAGTAGAATTCCTTGTAAAAGATGATGAGTTTTACTTTATTGAAGTAAATCCACGTGTTCAAGTAGAACATACGATTACAGAA…
1021	edible mushrooms	B. cereus	ATGCGTATTGTGCGTACTAGTGAGGAATTAGGAGAATCATATAATCGAGCGAAATCAGAAGCGAAAGCAGCCTTTGGTAATGATGAAGTTTACGTCGAAAAATTCGTTGAAAAACCTAAACATATAGAAGTACAAATTTTAGCAGATGAAGAAGGCAATGTTGTTCATTTATACGAGCGTGACTGTTCTGTACAACGTCGTCATCAAAAAGTTGTAGAAATTGCACCGAGTGTATCACTTTCAGATGATCTGCGTCAGCGTATTTGTGATGCTGCTGTGAAGTTAACGAAAAATGTAAATTATTTAAATGCAGGAACAGTAGAATTCCTTGTAAAAGATGATGAGTTTTACTTTATTGAAGTAAATCCACGTGTTCAAGTAGAACATACGATTACAGAA…
121-2	edible mushrooms	B. cereus	ATGCGTATTGTGCGTACTAGTGAGGAATTAGGAGAATCATATAATCGAGCGAAATCAGAAGCGAAAGCAGCCTTTGGTAATGATGAAGTTTACGTCGAAAAATTCGTTGAAAAACCTAAACATATAGAAGTACAAATTTTAGCAGATGAAGAAGGCAATGTTGTTCATTTATACGAGCGTGACTGTTCTGTACAACGTCGTCATCAAAAAGTTGTAGAAATTGCACCGAGTGTATCACTTTCAGATGATCTGCGTCAGCGTATTTGTGATGCTGCTGTGAAGTTAACGAAAAATGTAAGTTATTTAAATGCAGGAACAGTAGAATTCCTTGTAAAAGATGATGAGTTTTACTTTATTGAAGTAAATCCACGTGTTCAAGTAGAACATACGATTACAGAA…
146	edible mushrooms	B. cereus	ATGCGTATTGTGCGTACTAGTGAGGAATTAGGAGAATCATATAATCGAGCGAAATCAGAAGCAAAAGCAGCCTTTGGTAATGATGAAGTTTACGTTGAAAAATTCGTTGAAAAACCTAAACATATAGAAGTACAAATTTTAGCAGATGAAGAAGGCAATGTTGTTCATTTATACGAGCGTGACTGTTCTGTACAACGTCGTCATCAAAAAGTTGTAGAAATTGCACCGAGTGTATCACTTTCAGATGATCTGCGTCAGCGTATTTGTGATGCTGCTGTGAAGTTAACGAAAAATGTAAATTATTTAAATGCAGGAACAGTAGAATTCCTTGTAAAAGATGATGAGTTTTACTTTATTGAAGTAAATCCACGTGTTCAAGTAGAACATACGATTACAGAA…
1500-4C	edible mushrooms	B. cereus	ATGCGTATTGTGCGTACTAGTGAGGAATTAGGAGAATCATATAATCGAGCGAAATCAGAAGCGAAAGCAGCTTTTGGTAATGATGAAGTTTACGTCGAAAAATTCGTTGAAAAACCTAAACATATAGAAGTACAAATTTTAGCAGATGAAGAAGGCAATGTTGTTCATTTATACGAGCGTGACTGTTCTGTACAACGTCGTCATCAAAAAGTTGTAGAAATTGCACCGAGTGTATCACTTTCAGATGATCTGCGTCAGCGTATTTGTGATGCTGCTGTGAAGTTAACGAAAAATGTAAACTATTTAAATGCAGGAACAGTAGAATTCCTTGTAAAAGATGATGAGTTTTACTTTATTGAAGTAAATCCACGTGTTCAAGTAGAACATACGATTACAGAA…
484-1C	edible mushrooms	B. cereus	ATGCGTATTGTGCGTACTAGTGAGGAATTAGGAGAATCATATAATCGAGCGAAATCAGAAGCGAAAGCAGCCTTTGGTAATGATGAAGTTTACGTCGAAAAATTCGTTGAAAAACCTAAACATATAGAAGTACAAATTTTAGCAGATGAAGAAGGCAATGTTGTTCATTTATACGAGCGTGACTGTTCTGTACAACGTCGTCATCAAAAAGTTGTAGAAATTGCACCGAGTGTATCACTTTCAGATGATCTGCGTCAGCGTATTTGTGATGCTGCTGTGAAGTTAACGAAAAATGTAAATTATTTAAATGCAGGAACAGTAGAATTCCTTGTAAAAGATGATGAGTTTTACTTTATTGAAGTAAATCCACGTGTTCAAGTAGAACATACGATTACAGAA…
Y335	edible mushrooms	B. cereus	ATGCGTATTGTGCGTACTAGTGAGGAATTAGGAGAATCATATAATCGAGCGAAATCAGAAGCGAAAGCAGCCTTTGGTAATGATGAAGTTTACGTCGAAAAATTCGTTGAAAAACCTAAACATATAGAAGTACAAATTTTAGCAGATGAAGAAGGCAATGTTGTTCATTTATACGAGCGTGACTGTTCTGTACAACGTCGTCATCAAAAAGTTGTAGAAATTGCACCGAGTGTATCACTTTCAGATGATCTGCGTCAGCGTATTTGTGATGCTGCTGTGAAGTTAACGAAAAATGTAAATTATTTAAATGCAGGAACAGTAGAATTCCTTGTAAAAGATGATGAGTTTTACTTTATTGAAGTAAATCCACGTGTTCAAGTAGAACATACGATTACAGAA…
Y385	edible mushrooms	B. cereus	ATGCGTATTGTGCGTACTAGTGAGGAATTAGGAGAATCATATAATCGAGCGAAATCAGAAGCGAAAGCAGCCTTTGGTAATGATGAAGTTTACGTCGAAAAATTCGTTGAAAAACCTAAACATATAGAAGTACAAATTTTAGCAGATGAAGAAGGCAATGTTGTTCATTTATACGAGCGTGACTGTTCTGTACAACGTCGTCATCAAAAAGTTGTAGAAATTGCACCGAGTGTATCACTTTCAGATGATCTGCGTCAGCGTATTTGTGATGCTGCTGTGAAGTTAACGAAAAATGTAAATTATTTAAATGCAGGAACAGTAGAATTCCTTGTAAAAGATGATGAGTTTTACTTTATTGAAGTAAATCCACGTGTTCAAGTAGAACATACGATTACAGAA…
Y468	edible mushrooms	B. cereus	ATGCGTATTGTGCGTACTAGTGAGGAATTAGGAGAATCATATAATCGAGCGAAATCAGAAGCGAAAGCAGCCTTTGGTAATGATGAAGTTTACGTCGAAAAATTCGTTGAAAAACCTAAACATATAGAAGTACAAATTTTAGCAGATGAAGAAGGCAATGTTGTTCATTTATACGAGCGTGACTGTTCTGTACAACGTCGTCATCAAAAAGTTGTAGAAATTGCACCGAGTGTATCACTTTCAGATGATCTGCGTCAGCGTATTTGTGATGCTGCTGTGAAGTTAACGAAAAATGTAAATTATTTAAATGCAGGAACAGTAGAATTCCTTGTAAAAGATGATGAGTTTTACTTTATTGAAGTAAATCCACGTGTTCAAGTAGAACATACGATTACAGAA…
1126	aquatic products	B. cereus	ATGCGTATTGTGCGTACTAGTGAGGAATTAGGAGAATCATATAATCGAGCGAAATCAGAAGCGAAAGCAGCCTTTGGTAATGATGAAGTTTACGTCGAAAAATTCGTTGAAAAACCTAAACATATAGAAGTACAAATTTTAGCAGATGAAGAAGGCAATGTTGTTCATTTATACGAGCGTGACTGTTCTGTACAACGTCGTCATCAAAAAGTTGTAGAAATTGCACCGAGTGTATCACTTTCAGATGATCTGCGTCAGCGTATTTGTGATGCTGCTGTGAAGTTAACGAAAAATGTAAATTATTTAAATGCAGGAACAGTAGAATTCCTTGTAAAAGATGATGAGTTTTACTTTATTGAAGTAAATCCACGTGTTCAAGTAGAACATACGATTACAGAA…
1456	aquatic products	B. cereus	ATGCGTATTGTGCGTACTAGTGAGGAATTAGGAGAATCATATAATCGAGCGAAATCAGAAGCGAAAGCACCCTTTGGTAATGATGAAGTTTACGTCGAAAAATTCGTTGAAAAACCTAAACATATAGAAGTACAAATTTTAGCAGATGAAGAAGGCAATGTTGTTCATTTATACGAGCGTGACTGTTCTGTACAACGTCGTCATCAAAAAGTTGTAGAAATTGCACCGAGTGTATCACTTTCAGATGATCTGCGTCAGCGTATTTGTGATGCTGCTGTGAAGTTAACGAAAAATGTAAATTATTTAAATGCAGGAACAGTAGAATTCCTTGTAAAAGATGATGAGTTTTACTTTATTGAAGTAAATCCACGTGTTCAAGTAGAACATACGATTACAGAA…
26-2	aquatic products	B. cereus	ATGCGTATTGTGCGTACTAGTGAGGAATTAGGAGAATCATATAATCGAGCGAAATCAGAAGCGAAAGCAGCCTTTGGTAATGATGAAGTTTACGTCGAAAAATTCGTTGAAAAACCTAAACATATAGAAGTACAAATTTTAGCAGATGAAGAAGGCAATGTTGTTCATTTATACGAGCGTGACTGTTCTGTACAACGTCGTCATCAAAAAGTTGTAGAAATTGCACCGAGTGTATCACTTTCAGATGATCTGCGTCAGCGTATTTGTGATGCTGCTGTGAAGTTAACGAAAAATGTAAATTATTTAAATGCAGGAACAGTAGAATTCCTTGTAAAAGATGATGAGTTTTACTTTATTGAAGTAAATCCACGTGTTCAAGTAGAACATACGATTACAGAA…
4-1	aquatic products	B. cereus	ATGCGTATTGTGCGTACTAGTGAGGAATTAGGAGAATCATATAATCGAGCGAAATCAGAAGCGAAAGCAGCCTTTGGTAATGATGAAGTTTACGTCGAAAAATTCGTTGAAAAACCTAAACATATAGAAGTACAAATTTTAGCAGATGAAGAAGGCAATGTTGTTCATTTATACGAGCGTGACTGTTCTGTACAACGTCGTCATCAAAAAGTTGTAGAAATTGCACCGAGTGTATCACTTTCAGATGATCTGCGTCAGCGTATTTGTGATGCTGCTGTGAAGTTAACGAAAAATGTAAATTATTTAAATGCAGGAACAGTAGAATTCCTTGTAAAAGATGATGAGTTTTACTTTATTGAAGTAAATCCACGTGTTCAAGTAGAACATACGATTACAGAA…
4-2	aquatic products	B. cereus	ATGCGTATTGTGCGTACTAGTGAGGAATTAGGAGAATCATATAATCGAGCGAAATCAGAAGCGAAAGCAGCCTTTGGTAATGATGAAGTTTACGTCGAAAAATTCGTTGAAAAACCTAAACATATAGAAGTACAAATTTTAGCAGATGAAGAAGGCAATGTTGTTCATTTATACGAGCGTGACTGTTCTGTACAACGTCGTCATCAAAAAGTTGTAGAAATTGCACCGAGTGTATCACTTTCAGATGATCTGCGTCAGCGTATTTGTGATGCTGCTGTGAAGTTAACGAAAAATGTAAATTATTTAAATGCAGGAACAGTAGAATTCCTTGTAAAAGATGATGAGTTTTACTTTATTGAAGTAAATCCACGTGTTCAAGTAGAACATACGATTACAGAA…
490-3A	aquatic products	B. cereus	ATGCGTATTGTGCGTACTAGTGAGGAATTAGGAGAATCATATAATCGAGCGAAATCAGAAGCGAAAGCAGCCTTTGGTAATGATGAAGTTTACGTCGAAAAATTCGTTGAAAAACCTAAACATATAGAAGTACAAATTTTAGCAGATGAAGAAGGCAATGTTGTTCATTTATACGAGCGTGACTGTTCTGTACAACGTCGTCATCAAAAAGTTGTAGAAATTGCACCGAGTGTATCACTTTCAGATGATCTGCGTCAGCGTATTTGTGATGCTGCTGTGAAGTTAACGAAAAATGTAAATTATTTAAATGCAGGAACAGTAGAATTCCTTGTAAAAGATGATGAGTTTTACTTTATTGAAGTAAATCCACGTGTTCAAGTAGAACATACGATTACAGAA…
875-1B	aquatic products	B. cereus	ATGCGTATTGTGCGTACTAGTGAGGAATTAGGAGAATCATATAATCGAGCGAAATCAGAAGCAAAAGCAGCCTTTGGTAATGATGAAGTTTACGTCGAAAAATTCGTTGAAAAACCTAAACATATAGAAGTACAAATTTTAGCAGATGAAGAAGGCAATGTTGTTCATTTATACGAGCGTGACTGTTCTGTACAACGTCGTCATCAAAAAGTTGTAGAAATTGCACCGAGTGTATCACTTTCAGATGATCTGCGTCAGCGTATTTGTGATGCTGCTGTGAAGTTAACGAAAAATGTAAATTATTTAAATGCAGGAACAGTAGAATTCCTTGTAAAAGATGATGAGTTTTACTTTATTGAAGTAAATCCACGTGTTCAAGTAGAACATACGATTACAGAA…
241-1	vegetables	B. cereus	ATGCGTATTGTGCGTACTAGTGAGGAATTAGGAGAATCATATAATCGAGCGAAATCAGAAGCGAAAGCAGCCTTTGGTAATGATGAAGTTTACGTCGAAAAATTCGTTGAAAAACCTAAACATATAGAAGTACAAATTTTAGCAGATGAAGAAGGCAATGTTGTTCATTTATACGAGCGTGACTGTTCTGTACAACGTCGTCATCAAAAAGTTGTAGAAATTGCACCGAGTGTATCACTTTCAGATGATCTGCGTCAGCGTATTTGTGATGCTGCTGTGAAGTTAACGAAAAATGTAAATTATTTAAATGCAGGAACAGTAGAATTCCTTGTAAAAGATGATGAGTTTTACTTTATTGAAGTAAATCCACGTGTTCAAGTAGAACATACGATTACAGAA…
314-2B	vegetables	B. cereus	ATGCGTATTGTGCGTACTAGTGAGGAATTAGGAGAATCATATAATCGAGCGAAATCAGAAGCGAAAGCAGCCTTTGGTAATGATGAAGTTTACGTCGAAAAATTCGTTGAAAAACCTAAACATATAGAAGTACAAATTTTAGCAGATGAAGAAGGCAATGTTGTTCATTTATACGAGCGTGACTGTTCTGTACAACGTCGTCATCAAAAAGTTGTAGAAATTGCACCGAGTGTATCACTTTCAGATGATCTGCGTCAGCGTATTTGTGATGCTGCTGTGAAGTTAACGAAAAATGTAAATTATTTAAATGCAGGAACAGTAGAATTCCTTGTAAAAGATGATGAGTTTTACTTTATTGAAGTAAATCCACGTGTTCAAGTAGAACATACGATTACAGAA…
414-3B	vegetables	B. cereus	ATGCGTATTGTGCGTACTAGTGAGGAATTAGGAGAATCATATAATCGAGCGAAATCAGAAGCGAAAGCAGCCTTTGGTAATGATGAAGTTTACGTCGAAAAATTCGTTGAAAAACCTAAACATATAGAAGTACAAATTTTAGCAGATGAAGAAGGCAATGTTGTTCATTTATACGAGCGTGACTGTTCTGTACAACGTCGTCATCAAAAAGTTGTAGAAATTGCACCGAGTGTATCACTTTCAGATGATCTGCGTCAGCGTATTTGTGATGCTGCTGTGAAGTTAACGAAAAATGTAAATTATTTAAATGCAGGAACAGTAGAATTCCTTGTAAAAGATGATGAGTTTTACTTTATTGAAGTAAATCCACGTGTTCAAGTAGAACATACGATTACAGAA…
965-2	vegetables	B. cereus	ATGCGTATTGTGCGTACTAGTGAGGAATTAGGAGAATCATATAATCGAGCGAAATCAGAAGCGAAAGCAGCCTTTGGTAATGATGAAGTTTACGTCGAAAAATTCGTTGAAAAACCTAAACATATAGAAGTACAAATTTTAGCAGATGAAGAAGGCAATGTTGTTCATTTATACGAGCGTGACTGTTCTGTACAACGTCGTCATCAAAAAGTTGTAGAAATTGCACCGAGTGTATCACTTTCAGATGATCTGCGTCAGCGTATTTGTGATGCTGCTGTGAAGTTAACGAAAAATGTAAATTATTTAAATGCAGGAACAGTAGAATTCCTTGTAAAAGATGATGAGTTTTACTTTATTGAAGTAAATCCACGTGTTCAAGTAGAACATACGATTACAGAA…
1322	meat products	B. cereus	ATGCGTATTGTGCGTACTAGTGAGGAATTAGGAGAATCATATAATCGAGCGAAATCAGAAGCGAAAGCAGCCTTTGGTAATGATGAAGTTTACGTCGAAAAATTCGTTGAAAAACCTAAACATATAGAAGTACAAATTTTAGCAGATGAAGAAGGTAATGTTGTTCATTTATACGAGCGTGACTGTTCTGTACAACGTCGTCATCAAAAAGTTGTAGAAATTGCACCGAGTGTATCACTTTCAGATGATCTGCGTCAGCGTATTTGTGATGCTGCTGTGAAGTTAACGAAAAATGTAAATTATTTAAATGCAGGAACAGTAGAATTCCTTGTAAAAGATGATGAGTTTTACTTTATTGAAGTAAATCCACGTGTTCAAGTAGAACATACGATTACAGAA…
1352	meat products	B. cereus	ATGCGTATTGTGCGTACTAGTGAGGAATTAGGAGAATCATATAATCGAGCGAAATCAGAAGCGAAAGCAGCCTTTGGTAATGATGAAGTTTACGTCGAAAAATTCGTTGAAAAACCTAAACATATAGAAGTACAAATTTTAGCAGATGAAGAAGGCAATGTTGTTCATTTATACGAGCGTGACTGTTCTGTACAACGTCGTCATCAAAAAGTTGTAGAAATTGCACCGAGTGTATCACTTTCAGATGATCTGCGTCAGCGTATTTGTGATGCTGCTGTGAAGTTAACGAAAAATGTAAATTATTTAAATGCAGGAACAGTAGAATTCCTTGTAAAAGATGATGAGTTTTACTTTATTGAAGTAAATCCACGTGTTCAAGTAGAACATACGATTACAGAA…
68-2	meat products	B. cereus	ATGCGTATTGTGCGTACTAGTGAGGAATTAGGAGAATCATATAATCGAGCGAAATCAGAAGCGAAAGCAGCCTTTGGTAATGATGAAGTTTACGTCGAAAAATTCGTTGAAAAACCTAAACATATAGAAGTACAAATTTTAGCAGATGAAGAAGGCAATGTTGTTCATTTATACGAGCGTGACTGTTCTGTACAACGTCGTCATCAAAAAGTTGTAGAAATTGCACCGAGTGTATCACTTTCAGATGATCTGCGTCAGCGTATTTGTGATGCTGCTGTGAAGTTAACGAAAAATGTAAATTATTTAAATGCAGGAACAGTAGAATTCCTTGTAAAAGATGATGAGTTTTACTTTATTGAAGTAAATCCACGTGTTCAAGTAGAACATACGATTACAGAA…
1466	frozen food	B. cereus	ATGCGTATTGTGCGTACTAGTGAGGAATTAGGAGAATCATATAATCGAGCGAAATCAGAAGCGAAAGCAGCCTTTGGTAATGATGAAGTTTACGTCGAAAAATTCGTTGAAAAACCTAAACATATAGAAGTACAAATTTTAGCAGATGAAGAAGGCAATGTTGTTCATTTATACGAGCGTGACTGTTCTGTACAACGTCGTCATCAAAAAGTTGTAGAAATTGCACCGAGTGTATCACTTTCAGATGATCTGCGTCAGCGTATTTGTGATGCTGCTGTGAAGTTAACGAAAAATGTAAATTATTTAAATGCAGGAACAGTAGAATTCCTTGTAAAAGATGATGAGTTTTACTTTATTGAAGTAAATCCACGTGTTCAAGTAGAACATACGATTACAGAA…
2367	frozen food	B. cereus	ATGCGTATTGTGCGTACTAGTGAGGAATTAGGAGAATCATATAATCGAGCGAAATCAGAAGCGAAAGCAGCCTTTGGTAATGATGAAGTTTACGTCGAAAAATTCGTTGAAAAACCTAAACATATAGAAGTACAAATTTTAGCAGATGAAGAAGGCAATGTTGTTCATTTATACGAGCGTGACTGTTCTGTACAACGTCGTCATCAAAAAGTTGTAGAAATTGCACCGAGTGTATCACTTTCAGATGATCTGCGTCAGCGTATTTGTGATGCTGCTGTGAAGTTAACGAAAAATGTAAATTATTTAAATGCAGGAACAGTAGAATTCCTTGTAAAAGATGATGAGTTTTACTTTATTGAAGTAAATCCACGTGTTCAAGTAGAACATACGATTACAGAA…
465-1A	frozen food	B. cereus	ATGCGTATTGTGCGTACTAGTGAGGAATTAGGAGAATCATATAATCGAGCGAAATCAGAAGCGAAAGCAGCCTTTGGTAATGATGAGGTTTACGTCGAAAAATTCGTTGAAAAACCTAAACATATAGAAGTACAAATTTTAGCAGATGAAGAAGGCAATGTTGTTCATTTATACGAGCGTGACTGTTCTGTACAACGTCGTCATCAAAAAGTTGTAGAAATTGCACCGAGTGTATCACTTTCAGATGATCTGCGTCAGCGTATTTGTGATGCTGCTGTGAAGTTAACGAAAAATGTAAATTATTTAAATGCAGGAACAGTAGAATTCCTTGTAAAAGATGATGAGTTTTACTTTATTGAAGTAAATCCACGTGTTCAAGTAGAACATACGATTACAGAA…
737-1	frozen food	B. cereus	ATGCGTATTGTGCGTACTAGTGAGGAATTAGGAGAATCATATAATCGAGCGAAATCAGAAGCGAAAGCAGCCTTTGGTAATGATGAGGTTTACGTCGAAAAATTCGTTGAAAAACCTAAACATATAGAAGTACAAATTTTAGCAGATGAAGAAGGCAATGTTGTTCATTTATACGAGCGTGACTGTTCTGTACAACGTCGTCATCAAAAAGTTGTAGAAATTGCACCGAGTGTATCACTTTCAGATGATCTGCGTCAGCGTATTTGTGATGCTGCTGTGAAGTTAACGAAAAATGTAAATTATTTAAATGCAGGAACAGTAGAATTCCTTGTAAAAGATGATGAGTTTTACTTTATTGAAGTAAATCCACGTGTTCAAGTAGAACATACGATTACAGAA…
109	ready-to-eat food	B. thuringiensis	ATGCGTATTGTGCGTACTAGTGAGGAATTAGGAGAATCATATAATCGAGCAAAATCAGAAGCGAAAGCAGCCTTTGGTAATGATGAAGTTTACGTCGAAAAATTCGTTGAAAAACCTAAACATATAGAAGTACAAATTTTAGCAGATGAAGAAGGCAATGTTGTTCATTTATACGAGCGTGACTGTTCTGTACAACGTCGTCATCAAAAAGTTGTAGAAATTGCACCGAGTGTATCACTTTCAGATGATCTGCGTCAGCGTATTTGTGATGCTGCTGTGAAGTTAACGAAAAATGTAAACTATTTAAATGCAGGGACAGTAGAATTCCTTGTAAAAGATGATGAGTTTTACTTTATTGAAGTAAATCCACGTGTTCAAGTAGAACATACGATTACAGAG…
761	ready-to-eat food	B. thuringiensis	ATGCGTATTGTGCGTACTAGTGAGGAATTAGGAGAATCATATAATCGAGCAAAATCAGAAGCGAAAGCAGCCTTTGGTAATGATGAAGTTTACGTCGAAAAATTCGTTGAAAAACCTAAACATATAGAAGTACAAATTTTAGCAGATGAAGAAGGCAATGTTGTTCATTTATACGAGCGTGACTGTTCTGTACAACGTCGTCATCAAAAAGTTGTAGAAATAGCACCGAGTGTATCACTTTCAGATGATCTGCGTCAGCGTATTTGTGATGCTGCTGTGAAGTTAACGAAAAATGTAAACTATTTAAATGCAGGGACAGTAGAATTCCTTGTAAAAGATGATGAGTTTTACTTTATTGAAGTAAATCCACGTGTTCAAGTAGAACATACGATTACAGAG…
1044	ready-to-eat food	B. thuringiensis	ATGCGTATTGTGCGTACTAGTGAGGAATTAGGAGAATCATATAATCGAGCAAAATCAGAAGCGAAAGCAGCCTTTGGTAATGATGAAGTTTACGTCGAAAAATTCGTTGAAAAACCTAAACATATAGAAGTACAAATTTTAGCAGATGAAGAAGGCAATGTTGTTCATTTATACGAGCGTGACTGTTCTGTACAACGTCGTCATCAAAAAGTTGTAGAAATAGCACCGAGTGTATCACTTTCAGATGATCTGCGTCAGCGTATTTGTGATGCTGCTGTGAAGTTAACGAAAAATGTAAACTATTTAAATGCAGGAACAGTAGAATTCCTTGTAAAAGATGATGAGTTTTACTTTATTGAAGTAAATCCACGTGTTCAAGTAGAACATACGATTACAGAG…
1509-2C	ready-to-eat food	B. thuringiensis	ATGCGTATTGTGCGTACTAGTGAGGAATTAGGAGAATCATATAATCGAGCGAAATCAGAAGCGAAAGCAGCCTTTGGTAATGATGAAGTTTACGTCGAAAAATTCGTTGAAAAACCTAAACATATAGAAGTACAAATTTTAGCAGATGAAGAAGGCAATGTTGTCCATTTATACGAGCGTGACTGTTCTGTACAACGTCGTCATCAAAAAGTTGTAGAAATAGCACCGAGTGTATCACTTTCAGATGATCTGCGTCAGCGTATTTGTGATGCTGCTGTGAAGTTAACGAAAAATGTAAACTATTTAAATGCAGGAACAGTAGAATTCCTTGTAAAAGATGATGAGTTTTACTTTATTGAAGTAAATCCACGTGTTCAAGTAGAACATACGATTACAGAG…
2759	ready-to-eat food	B. thuringiensis	ATGCGTATTGTGCGTACTAGTGAGGAATTAGGAGAATCATATAATCGAGCAAAATCAGAAGCGAAAGCAGCCTTTGGTAATGATGAAGTTTACGTCGAAAAATTCGTTGAAAAACCTAAACATATAGAAGTACAAATTTTAGCAGATGAAGAAGGCAATGTTGTTCATTTATACGAGCGTGACTGTTCTGTACAACGTCGTCATCAAAAAGTTGTAGAAATTGCACCGAGTGTATCACTTTCAGATGATCTGCGTCAGCGTATTTGTGATGCTGCTGTGAAGTTAACGAAAAATGTAAACTATTTAAATGCAGGGACAGTAGAATTCCTTGTAAAAGATGATGAGTTTTACTTTATTGAAGTAAATCCACGTGTTCAAGTAGAACATACGATTACAGAG…
70-2	edible mushrooms	B. thuringiensis	ATGCGTATTGTGCGTACTAGTGAGGAATTAGGAGAATCATATAATCGAGCAAAATCAGAAGCGAAAGCAGCCTTTGGTAATGATGAAGTTTACGTCGAAAAATTCGTTGAAAAACCTAAACATATAGAAGTACAAATTTTAGCAGATGAAGAAGGCAATGTTGTTCATTTATACGAGCGTGACTGTTCTGTACAACGTCGTCATCAAAAAGTTGTAGAAATAGCACCGAGTGTATCACTTTCAGATGATCTGCGTCAGCGTATTTGTGATGCTGCTGTGAAGTTAACGAAAAATGTAAACTATTTAAATGCAGGGACAGTTGAATTCCTTGTAAAAGATGATGAGTTTTACTTTATTGAAGTAAATCCACGTGTTCAAGTAGAACATACGATTACAGAG…
120-2	edible mushrooms	B. thuringiensis	ATGCGTATTGTGCGTACTAGTGAGGAATTAGGAGAATCATATAATCGAGCAAAATCAGAAGCGAAAGCAGCCTTTGGTAATGATGAAGTTTACGTCGAAAAATTCGTTGAAAAACCTAAACATATAGAAGTACAAATTTTAGCAGATGAAGAAGGCAATGTTGTTCATTTATACGAGCGTGACTGTTCTGTACAACGTCGTCATCAAAAAGTTGTAGAAATTGCACCGAGTGTATCACTTTCAGATGATCTGCGTCAGCGTATTTGTGATGCTGCTGTGAAGTTAACGAAAAATGTAAACTATTTAAATGCAGGGACAGTAGAATTCCTTGTAAAAGATGATGAGTTTTACTTTATTGAAGTAAATCCACGTGTTCAAGTAGAACATACGATTACAGAG…
720-1	edible mushrooms	B. thuringiensis	ATGCGTATTGTGCGTACTAGTGAGGAATTAGGAGAATCATATAATCGAGCAAAATCAGAAGCGAAAGCAGCCTTTGGTAATGATGAAGTTTACGTCGAAAAATTCGTTGAAAAACCTAAACATATAGAAGTACAAATTTTAGCAGATGAAGAAGGCAATGTTGTTCATTTATACGAGCGTGACTGTTCTGTACAACGTCGTCATCAAAAAGTTGTAGAAATAGCACCGAGTGTATCACTTTCAGATGATCTGCGTCAGCGTATTTGTGATGCTGCTGTGAAGTTAACGAAAAATGTAAACTATTTAAATGCAGGAACAGTAGAATTCCTTGTAAAAGATGATGAGTTTTACTTTATTGAAGTAAATCCACGTGTTCAAGTAGAACATACGATTACAGAG…
1035	edible mushrooms	B. thuringiensis	ATGCGTATTGTGCGTACTAGTGAGGAATTAGGAGAATCATATAATCGAGCAAAATCAGAAGCGAAAGCAGCCTTTGGTAATGATGAAGTTTACGTCGAAAAATTCGTTGAAAAACCTAAACATATAGAAGTACAAATTTTAGCAGATGAAGAAGGCAATGTTGTTCATTTATACGAGCGTGACTGTTCTGTACAACGTCGTCATCAAAAAGTTGTAGAAATTGCACCGAGTGTATCACTTTCAGATGATCTGCGTCAGCGTATTTGTGATGCTGCTGTGAAGTTAACGAAAAATGTAAACTATTTAAATGCAGGGACAGTAGAATTCCTTGTAAAAGATGATGAGTTTTACTTTATTGAAGTAAATCCACGTGTTCAAGTAGAACATACGATTACAGAG…
1036-1	edible mushrooms	B. thuringiensis	ATGCGTATTGTGCGTACTAGTGAGGAATTAGGAGAATCATATAATCGAGCAAAATCAGAAGCGAAAGCAGCCTTTGGTAATGATGAAGTTTACGTCGAAAAATTCGTTGAAAAACCTAAACATATAGAAGTACAAATTTTAGCAGATGAAGAAGGCAATGTTGTTCATTTATACGAGCGTGACTGTTCTGTACAACGTCGTCATCAAAAAGTTGTAGAAATAGCACCGAGTGTATCACTTTCAGATGATCTGCGTCAGCGTATTTGTGATGCTGCTGTGAAGTTAACGAAAAATGTAAACTATTTAAATGCAGGAACAGTAGAATTCCTTGTAAAAGATGATGAGTTTTACTTTATTGAAGTAAATCCACGTGTTCAAGTAGAACATACGATTACAGAG…
1050	edible mushrooms	B. thuringiensis	ATGCGTATTGTGCGTACTAGTGAGGAATTAGGAGAATCATATAATCGAGCAAAATCAGAAGCGAAAGCAGCCTTTGGTAATGATGAAGTTTACGTCGAAAAATTCGTTGAAAAACCTAAACATATAGAAGTACAAATTTTAGCAGATGAAGAAGGCAATGTTGTTCATTTATACGAGCGTGACTGTTCTGTACAACGTCGTCATCAAAAAGTTGTAGAAATAGCACCGAGTGTATCACTTTCAGATGATCTGCGTCAGCGTATTTGTGATGCTGCTGTGAAGTTAACGAAAAATGTAAACTATTTAAATGCAGGAACAGTAGAATTCCTTGTAAAAGATGATGAGTTTTACTTTATTGAAGTAAATCCACGTGTTCAAGTAGAACATACGATTACAGAG…
1186-1	edible mushrooms	B. thuringiensis	ATGCGTATTGTGCGTACTAGTGAGGAATTAGGAGAATCATATAATCGAGCAAAATCAGAAGCGAAAGCAGCCTTTGGTAATGATGAAGTTTACGTCGAAAAATTCGTTGAAAAACCTAAACATATAGAAGTACAAATTTTAGCAGATGAAGAAGGCAATGTTGTTCATTTATACGAGCGTGACTGTTCTGTACAACGTCGCCATCAAAAAGTTGTAGAAATAGCACCGAGTGTATCACTTTCAGATGATCTGCGTCAGCGTATTTGTGATGCTGCTGTGAAGTTAACGAAAAATGTAAACTATTTAAATGCAGGGACAGTAGAATTCCTTGTAAAAGATGATGAGTTTTACTTTATTGAAGTAAATCCACGTGTTCAAGTAGAACATACGATTACAGAG…
1286	edible mushrooms	B. thuringiensis	ATGCGTATTGTGCGTACTAGTGAGGAATTAGGAGAATCATATAATCGAGCGAAATCAGAAGCGAAAGCAGCCTTTGGTAATGATGAAGTTTACGTCGAAAAATTCGTTGAAAAACCTAAACATATAGAAGTACAAATTTTAGCAGATGAAGAAGGCAATGTTGTTCATTTATACGAGCGTGACTGTTCTGTACAACGTCGTCATCAAAAAGTTGTAGAAATAGCACCGAGTGTATCACTTTCAGATGATTTGCGTCAGCGTATTTGTGATGCTGCTGTGAAGTTAACGAAAAATGTAAACTATTTAAATGCAGGAACAGTAGAATTCCTTGTAAAAGATGATGAGTTTTACTTCATTGAAGTAAATCCACGTGTTCAAGTAGAACATACGATTACAGAA…
1371-3	edible mushrooms	B. thuringiensis	ATGCGTATTGTGCGTACTAGTGAGGAATTAGGAGAATCATATAATCGAGCAAAATCAGAAGCGAAAGCAGCCTTTGGTAATGATGAAGTTTACGTCGAAAAATTCGTTGAAAAACCTAAACATATAGAAGTACAAATTTTAGCAGATGAAGAAGGCAATGTTGTTCATTTATACGAGCGTGACTGTTCTGTACAACGTCGTCATCAAAAAGTTGTAGAAATAGCACCGAGTGTATCACTTTCAGATGATCTGCGTCAGCGTATTTGTGATGCTGCTGTGAAGTTAACGAAAAATGTAAACTATTTAAATGCAGGGACAGTTGAATTCCTTGTAAAAGATGATGAGTTTTACTTTATTGAAGTAAATCCACGTGTTCAAGTAGAACATACGATTACAGAG…
115358	edible mushrooms	B. thuringiensis	ATGCGTATTGTGCGTACTAGTGAGGAATTAGGAGAATCATATAATCGAGCAAAATCAGAAGCGAAAGCAGCCTTTGGTAATGATGAAGTTTACGTCGAAAAATTCGTTGAAAAACCTAAACATATAGAAGTACAAATTTTAGCAGATGAAGAAGGCAATGTTGTTCATTTATACGAGCGTGACTGTTCTGTACAACGTCGCCATCAAAAAGTTGTAGAAATAGCACCGAGTGTATCACTTTCAGATGATCTGCGTCAGCGTATTTGTGATGCTGCTGTGAAGTTAACGAAAAATGTAAACTATTTAAATGCAGGGACAGTAGAATTCCTTGTAAAAGATGATGAGTTTTACTTTATTGAAGTAAATCCACGTGTTCAAGTAGAACATACGATTACAGAG…
115781	edible mushrooms	B. thuringiensis	ATGCGTATTGTGCGTACTAGTGAGGAATTAGGAGAATCATATAATCGAGCAAAATCAGAAGCGAAAGCAGCCTTTGGTAATGATGAAGTTTACGTCGAAAAATTCGTTGAAAAACCTAAACATATAGAAGTACAAATTTTAGCAGATGAAGAAGGCAATGTTGTTCATTTATACGAGCGTGACTGTTCTGTACAACGTCGTCATCAAAAAGTTGTAGAAATTGCACCGAGTGTATCACTTTCAGATGATCTGCGTCAGCGTATTTGTGATGCTGCTGTGAAGTTAACGAAAAATGTAAACTATTTAAATGCAGGGACAGTAGAATTCCTTGTAAAAGATGATGAGTTTTACTTTATTGAAGTAAATCCACGTGTTCAAGTAGAACATACGATTACAGAG…
1324	aquatic products	B. thuringiensis	ATGCGTATTGTGCGTACTAGTGAGGAATTAGGAGAATCATATAATCGAGCGAAATCAGAAGCGAAAGCAGCCTTTGGTAATGATGAAGTTTACGTCGAAAAATTCGTTGAAAAACCTAAACATATAGAAGTACAAATTTTAGCAGATGAAGAAGGCAATGTTGTTCATTTATACGAGCGTGACTGTTCTGTACAACGTCGTCATCAAAAAGTTGTAGAAATCGCACCGAGTGTATCACTTTCAGATGATTTGCGTCAGCGTATTTGTGATGCTGCTGTGAAGTTAACGAAAAATGTAAACTATTTAAATGCAGGAACAGTAGAATTCCTTGTAAAAGATGATGAGTTTTACTTCATTGAAGTAAATCCACGTGTTCAAGTAGAACATACGATTACAGAA…
690	aquatic products	B. thuringiensis	ATGCGTATTGTGCGTACTAGTGAGGAATTAGGAGAATCATATAATCGAGCAAAATCAGAAGCGAAAGCAGCCTTTGGTAATGATGAAGTTTACGTCGAAAAATTCGTTGAAAAACCTAAACATATAGAAGTACAAATTTTAGCAGATGAAGAAGGCAATGTTGTTCATTTATACGAGCGTGACTGTTCTGTACAACGTCGTCATCAAAAAGTTGTAGAAATAGCACCGAGTGTATCACTTTCAGATGATCTGCGTCAGCGTATTTGTGATGCTGCTGTGAAGTTAACGAAAAATGTAAACTATTTAAATGCAGGAACAGTAGAATTCCTTGTAAAAGATGATGAGTTTTACTTTATTGAAGTAAATCCACGTGTTCAAGTAGAACATACGATTACAGAG…
975	aquatic products	B. thuringiensis	ATGCGTATTGTGCGTACTAGTGAGGAATTAGGAGAATCATATAATCGAGCAAAATCAGAAGCGAAAGCAGCCTTTGGTAATGATGAAGTTTACGTCGAAAAATTCGTTGAAAAACCTAAACATATAGAAGTACAAATTTTAGCAGATGAAGAAGGCAATGTTGTTCATTTATACGAGCGTGACTGTTCTGTACAACGTCGTCATCAAAAAGTTGTAGAAATAGCACCGAGTGTATCACTTTCAGATGATCTGCGTCAGCGTATTTGTGATGCTGCTGTGAAGTTAACGAAAAATGTAAACTATTTAAATGCAGGGACAGTTGAATTCCTTGTAAAAGATGATGAGTTTTACTTTATTGAAGTAAATCCACGTGTTCAAGTAGAACATACGATTACAGAG…
1039	aquatic products	B. thuringiensis	ATGCGTATTGTGCGTACTAGTGAGGAATTAGGAGAATCATATAATCGAGCGAAATCAGAAGCGAAAGCAGCCTTTGGTAATGATGAAGTTTACGTCGAAAAATTCGTTGAAAAACCTAAACATATAGAAGTACAAATTTTAGCAGATGAAGAAGGCAATGTTGTCCATTTATACGAGCGTGACTGTTCTGTACAACGTCGTCATCAAAAAGTTGTAGAAATAGCACCGAGTGTATCACTTTCAGATGATCTGCGTCAGCGTATTTGTGATGCTGCTGTGAAGTTAACGAAAAATGTAAACTATTTAAATGCAGGAACAGTAGAATTCCTTGTAAAAGATGATGAGTTTTACTTTATTGAAGTAAATCCACGTGTTCAAGTAGAACATACGATTACAGAG…
1041	aquatic products	B. thuringiensis	ATGCGTATTGTGCGTACTAGTGAGGAATTAGGAGAATCATATAATCGAGCGAAATCAGAAGCGAAAGCAGCCTTTGGTAATGATGAAGTTTACGTCGAAAAATTCGTTGAAAAACCTAAACATATAGAAGTACAAATTTTAGCAGATGAAGAAGGCAATGTTGTTCATTTATACGAGCGTGACTGTTCTGTACAACGTCGTCATCAAAAAGTTGTAGAAATAGCACCGAGTGTATCACTTTCAGATGATTTGCGTCAGCGTATTTGTGATGCTGCTGTGAAGTTAACGAAAAATGTAAACTATTTAAATGCAGGAACAGTAGAATTCCTTGTAAAAGATGATGAGTTTTACTTTATTGAAGTAAATCCACGTGTTCAAGTAGAACATACGATTACAGAA…
1341	aquatic products	B. thuringiensis	ATGCGTATTGTGCGTACTAGTGAGGAATTAGGAGAATCATATAATCGAGCGAAATCAGAAGCGAAAGCAGCCTTTGGTAATGATGAAGTTTACGTCGAAAAATTCGTTGAAAAACCTAAACATATAGAAGTACAAATTTTAGCAGATGAAGAAGGCAATGTTGTCCATTTATACGAGCGTGACTGTTCTGTACAACGTCGTCATCAAAAAGTTGTAGAAATAGCACCGAGTGTATCACTTTCAGATGATCTGCGTCAGCGTATTTGTGATGCTGCTGTGAAGTTAACGAAAAATGTAAACTATTTAAATGCAGGAACAGTAGAATTCCTTGTAAAAGATGATGAGTTTTACTTTATTGAAGTAAATCCACGTGTTCAAGTAGAACATACGATTACAGAG…
2580	aquatic products	B. thuringiensis	ATGCGTATTGTGCGTACTAGTGAGGAATTAGGAGAATCATATAATCGAGCAAAATCAGAAGCGAAAGCAGCCTTTGGTAATGATGAAGTTTACGTCGAAAAATTCGTTGAAAAACCTAAACATATAGAAGTACAAATTTTAGCAGATGAAGAAGGCAATGTTGTTCATTTATACGAGCGTGACTGTTCTGTACAACGTCGTCATCAAAAAGTTGTAGAAATAGCACCGAGTGTATCACTTTCAGATGATCTGCGTCAGCGTATTTGTGATGCTGCTGTGAAGTTAACGAAAAATGTAAACTATTTAAATGCAGGAACAGTAGAATTCCTTGTAAAAGATGATGAGTTTTACTTTATTGAAGTAAATCCACGTGTTCAAGTAGAACATACGATTACAGAG…
1046	vegetables	B. thuringiensis	ATGCGTATTGTGCGTACTAGTGAGGAATTAGGAGAATCATATAATCGAGCAAAATCAGAAGCGAAAGCAGCCTTTGGTAATGATGAAGTTTACGTCGAAAAATTCGTTGAAAAACCTAAACATATAGAAGTACAAATTTTAGCAGATGAAGAAGGCAATGTTGTTCATTTATACGAGCGTGACTGTTCTGTACAACGTCGCCATCAAAAAGTTGTAGAAATAGCACCGAGTGTATCACTTTCAGATGATCTGCGTCAGCGTATTTGTGATGCTGCTGTGAAGTTAACGAAAAATGTAAACTATTTAAATGCAGGGACAGTAGAATTCCTTGTAAAAGATGATGAGTTTTACTTTATTGAAGTAAATCCACGTGTTCAAGTAGAACATACGATTACAGAG…
1131-1	vegetables	B. thuringiensis	ATGCGTATTGTGCGTACTAGTGAGGAATTAGGAGAATCATATAATCGAGCGAAATCAGAAGCGAAAGCAGCCTTTGGTAATGATGAAGTTTACGTCGAAAAATTCGTTGAAAAACCTAAACATATAGAAGTACAAATTTTAGCAGATGAAGAAGGCAATGTTGTTCATTTATACGAGCGTGACTGTTCTGTACAACGTCGTCATCAAAAAGTTGTAGAAATAGCACCGAGTGTATCACTTTCAGATGATTTGCGTCAGCGTATTTGTGATGCTGCTGTGAAGTTAACGAAAAATGTAAACTATTTAAATGCAGGAACAGTAGAATTCCTTGTAAAAGATGATGAGTTTTACTTCATTGAAGTAAATCCACGTGTTCAAGTAGAACATACGATTACAGAA…
1264-5	vegetables	B. thuringiensis	ATGCGTATTGTGCGTACTAGTGAGGAATTAGGAGAATCATATAATCGAGCGAAATCAGAAGCGAAAGCAGCCTTTGGTAATGATGAAGTTTACGTCGAAAAATTCGTTGAAAAACCTAAACATATAGAAGTACAAATTTTAGCAGATGAAGAAGGCAATGTTGTTCATTTATACGAGCGTGACTGTTCTGTACAACGTCGTCATCAAAAAGTTGTAGAAATAGCACCGAGTGTATCACTTTCAGATGATTTGCGTCAGCGTATTTGTGATGCTGCTGTGAAGTTAACGAAAAATGTAAACTATTTAAATGCAGGAACAGTAGAATTCCTTGTAAAAGATGATGAGTTTTACTTCATTGAAGTAAATCCACGTGTTCAAGTAGAACATACGATTACAGAA…
1963-3	vegetables	B. thuringiensis	ATGCGTATTGTGCGTACTAGTGAGGAATTAGGAGAATCATATAATCGAGCAAAATCAGAAGCGAAAGCAGCCTTTGGTAATGATGAAGTTTACGTCGAAAAATTCGTTGAAAAACCTAAACATATAGAAGTACAAATTTTAGCCGATGAAGAAGGCAATGTTGTTCATTTATACGAGCGTGACTGTTCTGTACAACGTCGTCATCAAAAAGTTGTAGAAATAGCACCGAGTGTATCACTTTCAGATGATCTGCGTCAGCGTATTTGTGATGCTGCTGTGAAGTTAACGAAAAATGTAAACTATTTAAATGCAGGAACAGTAGAATTCCTTGTAAAAGATGATGAGTTTTACTTTATTGAAGTAAATCCACGTGTTCAAGTAGAACATACGATTACAGAG…
2640-2	vegetables	B. thuringiensis	ATGCGTATTGTGCGTACTAGTGAGGAATTAGGAGAATCATATAATCGAGCGAAATCAGAAGCGAAAGCAGCCTTTGGTAATGATGAAGTTTACGTCGAAAAATTCGTTGAAAAACCTAAACATATAGAAGTACAAATTTTAGCAGATGAAGAAGGCAATGTTGTTCATTTATACGAGCGTGACTGTTCTGTACAACGTCGTCATCAAAAAGTTGTAGAAATCGCACCGAGTGTATCACTTTCAGATGATTTGCGTCAGCGTATTTGTGATGCTGCTGTGAAGTTAACGAAAAATGTAAACTATTTAAATGCAGGAACAGTAGAATTCCTTGTAAAAGATGATGAGTTTTACTTCATTGAAGTAAATCCACGTGTTCAAGTAGAACATACGATTACAGAA…
3065-1B	vegetables	B. thuringiensis	ATGCGTATTGTGCGTACTAGTGAGGAATTAGGAGAATCATATAATCGAGCGAAATCAGAAGCGAAAGCAGCCTTTGGTAATGATGAAGTTTACGTCGAAAAATTCGTTGAAAAACCTAAACATATAGAAGTACAAATTTTAGCAGATGAAGAAGGCAATGTTGTTCATTTATACGAGCGTGACTGTTCTGTACAACGTCGTCATCAAAAAGTTGTAGAAATAGCACCGAGTGTATCACTTTCAGATGATTTGCGTCAGCGTATTTGTGATGCTGCTGTGAAGTTAACGAAAAATGTAAACTATTTAAATGCAGGAACAGTAGAATTCCTTGTAAAAGATGATGAGTTTTACTTTATTGAAGTAAATCCACGTGTTCAAGTAGAACATACGATTACAGAA…
3065-2A	vegetables	B. thuringiensis	ATGCGTATTGTGCGTACTAGTGAGGAATTAGGAGAATCATATAATCGAGCAAAATCAGAAGCGAAAGCAGCCTTTGGTAATGATGAAGTTTACGTCGAAAAATTCGTTGAAAAACCTAAACATATAGAAGTACAAATTTTAGCAGATGAAGAAGGCAATGTTGTTCATTTATACGAGCGTGACTGTTCTGTACAACGTCGTCATCAAAAAGTTGTAGAAATAGCACCGAGTGTATCACTTTCAGATGATCTGCGTCAGCGTATTTGTGATGCTGCTGTGAAGTTAACGAAAAATGTAAACTATTTAAATGCAGGAACAGTAGAATTCCTTGTAAAAGATGATGAGTTTTACTTTATTGAAGTAAATCCACGTGTTCAAGTAGAACATACGATTACAGAA…
3841-1A	vegetables	B. thuringiensis	ATGCGTATTGTGCGTACTAGTGAGGAATTAGGAGAATCATATAATCGAGCAAAATCAGAAGCGAAAGCAGCCTTTGGTAATGATGAAGTTTACGTCGAAAAATTCGTTGAAAAACCTAAACATATAGAAGTACAAATTTTAGCAGATGAAGAAGGCAATGTTGTTCATTTATACGAGCGTGACTGTTCTGTACAACGTCGTCATCAAAAAGTTGTAGAAATAGCACCGAGTGTATCACTTTCAGATGATCTGCGTCAGCGTATTTGTGATGCTGCTGTGAAGTTAACGAAAAATGTAAACTATTTAAATGCAGGAACAGTAGAATTCCTTGTAAAAGATGATGAGTTTTACTTTATTGAAGTAAATCCACGTGTTCAAGTAGAACATACGATTACAGAG…
914-3A	vegetables	B. thuringiensis	ATGCGTATTGTGCGTACTAGTGAGGAATTAGGAGAATCATATAATCGAGCAAAATCAGAAGCGAAAGCAGCCTTTGGTAATGATGAAGTTTACGTCGAAAAATTCGTTGAAAAACCTAAACATATAGAAGTACAAATTTTAGCAGATGAAGAAGGCAATGTTGTTCATTTATACGAGCGTGACTGTTCTGTACAACGTCGTCATCAAAAAGTTGTAGAAATAGCACCGAGTGTATCACTTTCAGATGATCTGCGTCAGCGTATTTGTGATGCTGCTGTGAAGTTAACGAAAAATGTAAACTATTTAAATGCAGGAACAGTAGAATTCCTTGTAAAAGATGATGAGTTTTACTTTATTGAAGTAAATCCACGTGTTCAAGTAGAACATACGATTACAGAG…
1065	vegetables	B. thuringiensis	ATGCGTATTGTGCGTACTAGTGAGGAATTAGGAGAATCATATAATCGAGCAAAATCAGAAGCGAAAGCAGCCTTTGGTAATGATGAGGTTTACGTCGAAAAATTCGTTGAAAAACCTAAACATATAGAAGTACAAATTTTAGCAGATGAAGAAGGCAATGTTGTTCATTTATACGAGCGTGACTGTTCTGTACAACGTCGTCATCAAAAAGTTGTAGAAATAGCACCGAGTGTATCACTTTCAGATGATCTGCGTCAGCGTATTTGTGATGCTGCTGTGAAGTTAACGAAAAATGTAAACTATTTAAATGCAGGAACAGTAGAATTCCTTGTAAAAGATGATGAGTTTTACTTTATTGAAGTAAATCCACGTGTTCAAGTAGAACATACGATTACAGAG…
1181-1	vegetables	B. thuringiensis	ATGCGTATTGTGCGTACTAGTGAGGAATTAGGAGAATCATATAATCGAGCAAAATCAGAAGCGAAAGCAGCCTTTGGTAATGATGAAGTTTACGTCGAAAAATTCGTTGAAAAACCTAAACATATAGAAGTACAAATTTTAGCAGATGAAGAAGGCAATGTTGTTCATTTATACGAGCGTGACTGTTCTGTACAACGTCGTCATCAAAAAGTTGTAGAAATAGCACCGAGTGTATCACTTTCAGATGATCTGCGTCAGCGTATTTGTGATGCTGCTGTGAAGTTAACGAAAAATGTAAACTATTTAAATGCAGGGACAGTAGAATTCCTTGTAAAAGATGATGAGTTTTACTTTATTGAAGTAAATCCACGTGTTCAAGTAGAACATACGATTACAGAG…
736-2	meat products	B. thuringiensis	ATGCGTATTGTGCGTACTAGTGAGGAATTAGGAGAATCATATAATCGAGCAAAATCAGAAGCGAAAGCAGCCTTTGGTAATGATGAAGTTTACGTCGAAAAATTCGTTGAAAAACCTAAACATATAGAAGTACAAATTTTAGCAGATGAAGAAGGCAATGTTGTTCATTTATACGAGCGTGACTGTTCTGTACAACGTCGTCATCAAAAAGTTGTAGAAATAGCACCGAGTGTATCACTTTCAGATGATCTGCGTCAGCGTATTTGTGATGCTGCTGTGAAGTTAACGAAAAATGTAAACTATTTAAATGCAGGAACAGTAGAATTCCTTGTAAAAGATGATGAGTTTTACTTTATTGAAGTAAATCCACGTGTTCAAGTAGAACATACGATTACAGAG…
1145	meat products	B. thuringiensis	ATGCGTATTGTGCGTACTAGTGAGGAATTAGGAGAATCATATAATCGAGCAAAATCAGAAGCGAAAGCAGCCTTTGGTAATGATGAAGTTTACGTCGAAAAATTCGTTGAAAAACCTAAACATATAGAAGTACAAATTTTAGCAGATGAAGAAGGCAATGTTGTTCATTTATACGAGCGTGACTGTTCTGTACAACGTCGTCATCAAAAAGTTGTAGAAATAGCACCGAGTGTATCACTTTCAGATGATCTGCGTCAGCGTATTTGTGATGCTGCTGTGAAGTTAACGAAAAATGTAAACTATTTAAATGCAGGGACAGTTGAATTCCTTGTAAAAGATGATGAGTTTTACTTTATTGAAGTAAATCCACGTGTTCAAGTAGAACATACGATTACAGAG…
1323	meat products	B. thuringiensis	ATGCGTATTGTGCGTACTAGTGAGGAATTAGGAGAATCATATAATCGAGCAAAATCAGAAGCGAAAGCAGCCTTTGGTAATGATGAAGTTTACGTCGAAAAATTCGTTGAAAAACCTAAACATATAGAAGTACAAATTTTAGCAGATGAAGAAGGCAATGTTGTTCATTTATACGAGCGTGACTGTTCTGTACAACGTCGTCATCAAAAAGTTGTAGAAATAGCACCGAGTGTATCACTTTCAGATGATCTGCGTCAGCGTATTTGTGATGCTGCTGTGAAGTTAACGAAAAATGTAAACTATTTAAATGCAGGGACAGTTGAATTCCTTGTAAAAGATGATGAGTTTTACTTTATTGAAGTAAATCCACGTGTTCAAGTAGAACATACGATTACAGAG…
1343	meat products	B. thuringiensis	ATGCGTATTGTGCGTACTAGTGAGGAATTAGGAGAATCATATAATCGAGCGAAATCAGAAGCGAAAGCAGCCTTTGGTAATGATGAAGTTTACGTCGAAAAATTCGTTGAAAAACCTAAACATATAGAAGTACAAATTTTAGCAGATGAAGAAGGCAATGTTGTCCATTTATACGAGCGTGACTGTTCTGTACAACGTCGTCATCAAAAAGTTGTAGAAATAGCACCGAGTGTATCACTTTCAGATGATCTGCGTCAGCGTATTTGTGATGCTGCTGTGAAGTTAACGAAAAATGTAAACTATTTAAATGCAGGAACAGTAGAATTCCTTGTAAAAGATGATGAGTTTTACTTTATTGAAGTAAATCCACGTGTTCAAGTAGAACATACGATTACAGAG…
2551	meat products	B. thuringiensis	ATGCGTATTGTGCGTACTAGTGAGGAATTAGGAGAATCATATAATCGAGCGAAATCAGAAGCGAAAGCAGCCTTTGGTAATGATGAAGTTTACGTCGAAAAATTCGTTGAAAAACCTAAACATATAGAAGTACAAATTTTAGCAGATGAAGAAGGCAATGTTGTTCATTTATACGAGCGTGACTGTTCTGTACAACGTCGTCATCAAAAAGTTGTAGAAATAGCACCGAGTGTATCACTTTCAGATGATTTGCGTCAGCGTATTTGTGATGCTGCTGTGAAGTTAACGAAAAATGTAAACTATTTAAATGCAGGAACAGTAGAATTCCTTGTAAAAGATGATGAGTTTTACTTCATTGAAGTAAATCCACGTGTTCAAGTAGAACATACGATTACAGAA…
Y337	meat products	B. thuringiensis	ATGCGTATTGTGCGTACTAGTGAGGAATTAGGAGAATCATATAATCGAGCAAAATCAGAAGCGAAAGCAGCCTTTGGTAATGATGAAGTTTACGTCGAAAAATTCGTTGAAAAACCTAAACATATAGAAGTACAAATTTTAGCAGATGAAGAAGGCAATGTTGTTCATTTATACGAGCGTGACTGTTCTGTACAACGTCGTCATCAAAAAGTTGTAGAAATAGCACCGAGTGTATCACTTTCAGATGATCTGCGTCAGCGTATTTGTGATGCTGCTGTGAAGTTAACGAAAAATGTAAACTATTTAAATGCAGGGACAGTTGAATTCCTTGTAAAAGATGATGAGTTTTACTTTATTGAAGTAAATCCACGTGTTCAAGTAGAACATACGATTACAGAG…
115484	meat products	B. thuringiensis	ATGCGTATTGTGCGTACTAGTGAGGAATTAGGAGAATCATATAATCGAGCAAAATCAGAAGCGAAAGCAGCCTTTGGTAATGATGAAGTTTACGTCGAAAAATTCGTTGAAAAACCTAAACATATAGAAGTACAAATTTTAGCAGATGAAGAAGGCAATGTTGTTCATTTATACGAGCGTGACTGTTCTGTACAACGTCGTCATCAAAAAGTTGTAGAAATAGCACCGAGTGTATCACTTTCAGATGATCTGCGTCAGCGTATTTGTGATGCTGCTGTGAAGTTAACGAAAAATGTAAACTATTTAAATGCAGGGACAGTTGAATTCCTTGTAAAAGATGATGAGTTTTACTTTATTGAAGTAAATCCACGTGTTCAAGTAGAACATACGATTACAGAG…
1066-1	frozen food	B. thuringiensis	ATGCGTATTGTGCGTACTAGTGAGGAATTAGGAGAATCATATAATCGAGCGAAATCAGAAGCGAAAGCAGCCTTTGGTAATGATGAAGTTTACGTCGAAAAATTCGTTGAAAAACCTAAACATATAGAAGTACAAATTTTAGCAGATGAAGAAGGCAATGTTGTTCATTTATACGAGCGTGACTGTTCTGTACAACGTCGTCATCAAAAAGTTGTAGAAATAGCACCGAGTGTATCACTTTCAGATGATTTGCGTCAGCGTATTTGTGATGCTGCTGTGAAGTTAACGAAAAATGTAAACTATTTAAATGCAGGAACAGTAGAATTCCTTGTAAAAGATGATGAGTTTTACTTCATTGAAGTAAATCCACGTGTTCAAGTAGAACATACGATTACAGAA…
831-3C	frozen food	B. thuringiensis	ATGCGTATTGTGCGTACTAGTGAGGAATTAGGAGAATCATATAATCGAGCAAAATCAGAAGCGAAAGCAGCCTTTGGTAATGATGAAGTTTACGTCGAAAAATTCGTTGAAAAACCTAAACATATAGAAGTACAAATTTTAGCAGATGAAGAAGGCAATGTTGTTCATTTATACGAGCGTGACTGTTCTGTACAACGTCGTCATCAAAAAGTTGTAGAAATAGCACCGAGTGTATCACTTTCAGATGATCTGCGTCAGCGTATTTGTGATGCTGCTGTGAAGTTAACGAAAAATGTAAACTATTTAAATGCAGGAACAGTAGAATTCCTTGTAAAAGATGATGAGTTTTACTTTATTGAAGTAAATCCACGTGTTCAAGTAGAACATACGATTACAGAG…
1545-1B	frozen food	B. thuringiensis	ATGCGTATTGTGCGTACTAGTGAGGAATTAGGAGAATCATATAATCGAGCAAAATCAGAAGCGAAAGCAGCCTTTGGTAATGATGAAGTTTACGTCGAAAAATTCGTTGAAAAACCTAAACATATAGAAGTACAAATTTTAGCAGATGAAGAAGGCAATGTTGTTCATTTATACGAGCGTGACTGTTCTGTACAACGTCGTCATCAAAAAGTTGTAGAAATAGCACCGAGTGTATCACTTTCAGATGATCTGCGTCAGCGTATTTGTGATGCTGCTGTGAAGTTAACGAAAAATGTAAACTATTTAAATGCAGGAACAGTAGAATTCCTTGTAAAAGATGATGAGTTTTACTTTATTGAAGTAAATCCACGTGTTCAAGTAGAACATACGATTACAGAG…
B. cereus m1550	reference strain	Bacillus cereus	ATGCGTATTGTGCGTACTAGTGAGGAATTAGGAGAATCATATAATCGAGCGAAATCAGAAGCGAAAGCAGCCTTTGGTAATGATGAAGTTTACGTCGAAAAATTCGTTGAAAAACCTAAACATATAGAAGTACAAATTTTAGCAGATGAAGAAGGCAATGTTGTTCATTTATACGAGCGTGACTGTTCTGTACAACGTCGTCATCAAAAAGTTGTAGAAATTGCACCGAGTGTATCACTTTCAGATGATCTGCGTCAGCGTATTTGTGATGCTGCTGTGAAGTTAACGAAAAATGTAAATTATTTAAATGCAGGAACAGTAGAATTCCTTGTAAAAGATGATGAGTTTTACTTTATTGAAGTAAATCCACGTGTTCAAGTAGAACATACGATTACAGAA…
B. cereus AH676	reference strain	Bacillus cereus	ATGCGTATTGTGCGTACTAGTGAGGAATTAGGAGAATCATATAATCGAGCGAAATCAGAAGCGAAAGCAGCCTTTGGTAATGATGAGGTTTACGTCGAAAAATTCGTTGAAAAACCTAAACATATAGAAGTACAAATTTTAGCAGATGAAGAAGGCAATGTTGTTCATTTATACGAGCGTGACTGTTCTGTACAACGTCGTCATCAAAAAGTTGTAGAAATTGCACCGAGTGTATCACTTTCAGATGATCTGCGTCAGCGTATTTGTGATGCTGCTGTGAAGTTAACGAAAAATGTAAATTATTTAAATGCAGGAACAGTAGAATTCCTTGTAAAAGATGATGAGTTTTACTTTATTGAAGTAAATCCACGTGTTCAAGTAGAACATACGATTACAGAA…
B. cereus ATCC 14579	reference strain	Bacillus cereus	ATGCGTATTGTGCGTACTAGTGAGGAATTAGGAGAATCATATAATCGAGCGAAATCAGAAGCGAAAGCAGCCTTTGGTAATGATGAAGTTTACGTCGAAAAATTCGTTGAAAAACCTAAACATATAGAAGTACAAATTTTAGCAGATGAAGAAGGCAATGTTGTTCATTTATACGAGCGTGACTGTTCTGTACAACGTCGTCATCAAAAAGTTGTAGAAATTGCACCGAGTGTATCACTTTCAGATGATCTGCGTCAGCGTATTTGTGATGCTGCTGTGAAGTTAACGAAAAATGTAAATTATTTAAATGCAGGAACAGTAGAATTCCTTGTAAAAGATGATGAGTTTTACTTTATTGAAGTAAATCCACGTGTTCAAGTAGAACATACGATTACAGAA…
B. cereus B4264	reference strain	Bacillus cereus	ATGCGTATTGTGCGTACTAGTGAGGAATTAGGAGAATCATATAATCGAGCGAAATCAGAAGCGAAAGCAGCCTTTGGTAATGATGAAGTTTACGTCGAAAAATTCGTTGAAAAACCTAAACATATAGAAGTACAAATTTTAGCAGATGAAGAAGGCAATGTTGTTCATTTATACGAGCGTGACTGTTCTGTACAACGTCGTCATCAAAAAGTTGTAGAAATTGCACCGAGTGTATCACTTTCAGATGATCTGCGTCAGCGTATTTGTGATGCTGCTGTGAAGTTAACGAAAAATGTAAATTATTTAAATGCAGGAACAGTAGAATTCCTTGTAAAAGATGATGAGTTTTACTTTATTGAAGTAAATCCACGTGTTCAAGTAGAACATACGATTACAGAA…
B. cereus BDRD-Cer4	reference strain	Bacillus cereus	ATGCGTATTGTGCGTACTAGTGAGGAATTAGGAGAATCATATAATCGAGCGAAATCAGAAGCGAAAGCAGCCTTTGGTAATGATGAAGTTTACGTCGAAAAATTCGTTGAAAAACCTAAACATATAGAAGTACAAATTTTAGCAGATGAAGAAGGCAATGTTGTTCATTTATACGAGCGTGACTGTTCTGTACAACGTCGTCATCAAAAAGTTGTAGAAATTGCACCGAGTGTATCACTTTCAGATGATCTGCGTCAGCGTATTTGTGATGCTGCTGTGAAGTTAACGAAAAATGTAAATTATTTAAATGCAGGAACAGTAGAATTCCTTGTAAAAGATGATGAGTTTTACTTTATTGAAGTAAATCCACGTGTTCAAGTAGAACATACGATTACAGAA…
B. cereus BDRD-ST24	reference strain	Bacillus cereus	ATGCGTATTGTGCGTACTAGTGAGGAATTAGGAGAATCATATAATCGAGCGAAATCAGAAGCGAAAGCAGCCTTTGGTAATGATGAAGTTTACGTCGAAAAATTCGTTGAAAAACCTAAACATATAGAAGTACAAATTTTAGCAGATGAAGAAGGCAATGTTGTTCATTTATACGAGCGTGACTGTTCTGTACAACGTCGTCATCAAAAAGTTGTAGAAATTGCACCGAGTGTATCACTTTCAGATGATCTGCGTCAGCGTATTTGTGATGCTGCTGTGAAGTTAACGAAAAATGTAAATTATTTAAATGCAGGAACAGTAGAATTCCTTGTAAAAGATGATGAGTTTTACTTTATTGAAGTAAATCCACGTGTTCAAGTAGAACATACGATTACAGAA…
B. cereus Rock1-15	reference strain	Bacillus cereus	ATGCGTATTGTGCGTACTAGTGAGGAATTAGGAGAATCATATAATCGAGCGAAATCAGAAGCGAAAGCAGCCTTTGGTAATGATGAAGTTTACGTCGAAAAATTCGTTGAAAAACCTAAACATATAGAAGTACAAATTTTAGCAGATGAAGAAGGCAATGTTGTTCATTTATACGAGCGTGACTGTTCTGTACAACGTCGTCATCAAAAAGTTGTAGAAATTGCACCGAGTGTATCACTTTCAGATGATCTGCGTCAGCGTATTTGTGATGCTGCTGTGAAGTTAACGAAAAATGTAAATTATTTAAATGCAGGAACAGTAGAATTCCTTGTAAAAGATGATGAGTTTTACTTTATTGAAGTAAATCCACGTGTTCAAGTAGAACATACGATTACAGAA…
B. cereus VD045	reference strain	Bacillus cereus	ATGCGTATTGTGCGTACTAGTGAGGAATTAGGAGAATCATATAATCGAGCGAAATCAGAAGCGAAAGCAGCCTTTGGTAATGATGAAGTTTACGTCGAAAAATTCGTTGAAAAACCTAAACATATAGAAGTACAAATTTTAGCAGATGAAGAAGGCAATGTTGTTCATTTATACGAGCGTGACTGTTCTGTACAACGTCGTCATCAAAAAGTTGTAGAAATTGCACCGAGTGTATCACTTTCAGATGATCTGCGTCAGCGTATTTGTGATGCTGCTGTGAAGTTAACGAAAAATGTAAATTATTTAAATGCAGGAACAGTAGAATTCCTTGTAAAAGATGATGAGTTTTACTTTATTGAAGTAAATCCACGTGTTCAAGTAGAACATACGATTACAGAA…
B. cereus VD154	reference strain	Bacillus cereus	ATGCGTATTGTGCGTACTAGTGAGGAATTAGGAGAATCATATAATCGAGCGAAATCAGAAGCGAAAGCAGCCTTTGGTAATGATGAAGTTTACGTCGAAAAATTCGTTGAAAAACCTAAACATATAGAAGTACAAATTTTAGCAGATGAAGAAGGCAATGTTGTTCATTTATACGAGCGTGACTGTTCTGTACAACGTCGTCATCAAAAAGTTGTAGAAATTGCACCGAGTGTATCACTTTCAGATGATCTGCGTCAGCGTATTTGTGATGCTGCTGTGAAGTTAACGAAAAATGTAAATTATTTAAATGCAGGAACAGTAGAATTCCTTGTAAAAGATGATGAGTTTTACTTTATTGAAGTAAATCCACGTGTTCAAGTAGAACATACGATTACAGAA…
B. cereus VD166	reference strain	Bacillus cereus	ATGCGTATTGTGCGTACTAGTGAGGAATTAGGAGAATCATATAATCGAGCGAAATCAGAAGCAAAAGCAGCCTTTGGTAATGATGAAGTTTACGTCGAAAAATTCGTTGAAAAACCTAAACATATAGAAGTACAAATTTTAGCAGATGAAGAAGGCAATGTTGTTCATTTATACGAGCGTGACTGTTCTGTACAACGTCGTCATCAAAAAGTTGTAGAAATTGCACCGAGTGTATCACTTTCAGATGATCTGCGTCAGCGTATTTGTGATGCTGCTGTGAAGTTAACGAAAAATGTAAATTATTTAAATGCAGGAACAGTAGAATTCCTTGTAAAAGATGATGAGTTTTACTTTATTGAAGTAAATCCACGTGTTCAAGTAGAACATACGATTACAGAA…
B. cereus VD169	reference strain	Bacillus cereus	ATGCGTATTGTGCGTACTAGTGAGGAATTAGGAGAATCATATAATCGAGCGAAATCAGAAGCGAAAGCAGCCTTTGGTAATGATGAAGTTTACGTCGAAAAATTCGTTGAAAAACCTAAACATATAGAAGTACAAATTTTAGCAGATGAAGAAGGCAATGTTGTTCATTTATACGAGCGTGACTGTTCTGTACAACGTCGTCATCAAAAAGTTGTAGAAATTGCACCGAGTGTATCACTTTCAGATGATCTGCGTCAGCGTATTTGTGATGCTGCTGTGAAGTTAACGAAAAATGTAAATTATTTAAATGCAGGAACAGTAGAATTCCTTGTAAAAGATGATGAGTTTTACTTTATTGAAGTAAATCCACGTGTTCAAGTAGAACATACGATTACAGAA…
B. cereus VD184	reference strain	Bacillus cereus	ATGCGTATTGTGCGTACTAGTGAGGAATTAGGAGAATCATATAATCGAGCGAAATCAGAAGCGAAAGCAGCCTTTGGTAATGATGAAGTTTACGTCGAAAAATTCGTTGAAAAACCTAAACATATAGAAGTACAAATTTTAGCAGATGAAGAAGGCAATGTTGTTCATTTATACGAGCGTGACTGTTCTGTACAACGTCGTCATCAAAAAGTTGTAGAAATTGCACCGAGTGTATCACTTTCAGATGATCTGCGTCAGCGTATTTGTGATGCTGCTGTGAAGTTAACGAAAAATGTAAATTATTTAAATGCAGGAACAGTAGAATTCCTTGTAAAAGATGATGAGTTTTACTTTATTGAAGTAAATCCACGTGTTCAAGTAGAACATACGATTACAGAA…
B. cereus VD196	reference strain	Bacillus cereus	ATGCGTATTGTGCGTACTAGTGAGGAATTAGGAGAATCATATAATCGAGCGAAATCAGAAGCGAAAGCAGCCTTTGGTAATGATGAAGTTTACGTCGAAAAATTCGTTGAAAAACCTAAACATATAGAAGTACAAATTTTAGCAGATGAAGAAGGCAATGTTGTTCATTTATACGAGCGTGACTGTTCTGTACAACGTCGTCATCAAAAAGTTGTAGAAATTGCACCGAGTGTATCACTTTCAGATGATCTGCGTCAGCGTATTTGTGATGCTGCTGTGAAGTTAACGAAAAATGTAAATTATTTAAATGCAGGAACAGTAGAATTCCTTGTAAAAGATGATGAGTTTTACTTTATTGAAGTAAATCCACGTGTTCAAGTAGAACATACGATTACAGAA…
B. cereus VD200	reference strain	Bacillus cereus	ATGCGTATTGTGCGTACTAGTGAGGAATTAGGAGAATCATATAATCGAGCGAAATCAGAAGCGAAAGCAGCCTTTGGTAATGATGAGGTTTACGTCGAAAAATTCGTTGAAAAACCTAAACATATAGAAGTACAAATTTTAGCAGATGAAGAAGGCAATGTTGTTCATTTATACGAGCGTGACTGTTCTGTACAACGTCGTCATCAAAAAGTTGTAGAAATTGCACCGAGTGTATCACTTTCAGATGATCTGCGTCAGCGTATTTGTGATGCTGCTGTGAAGTTAACGAAAAATGTAAATTATTTAAATGCAGGAACAGTAGAATTCCTTGTAAAAGATGATGAGTTTTACTTTATTGAAGTAAATCCACGTGTTCAAGTAGAACATACGATTACAGAA…
B. thuringiensis Bt407	reference strain	B. thuringiensis	ATGCGTATTGTGCGTACTAGTGAGGAATTAGGAGAATCATATAATCGAGCAAAATCAGAAGCGAAAGCAGCCTTTGGTAATGATGAAGTTTACGTCGAAAAATTCGTTGAAAAACCTAAACATATAGAAGTACAAATTTTAGCAGATGAAGAAGGCAATGTTGTTCATTTATACGAGCGTGACTGTTCTGTACAACGTCGTCATCAAAAAGTTGTAGAAATAGCACCGAGTGTATCACTTTCAGATGATCTGCGTCAGCGTATTTGTGATGCTGCTGTGAAGTTAACGAAAAATGTAAACTATTTAAATGCAGGAACAGTAGAATTCCTTGTAAAAGATGATGAGTTTTACTTTATTGAAGTAAATCCACGTGTTCAAGTAGAACATACGATTACAGAG…
B. thuringiensis Bt407 Cry	reference strain	B. thuringiensis	ATGCGTATTGTGCGTACTAGTGAGGAATTAGGAGAATCATATAATCGAGCAAAATCAGAAGCGAAAGCAGCCTTTGGTAATGATGAAGTTTACGTCGAAAAATTCGTTGAAAAACCTAAACATATAGAAGTACAAATTTTAGCAGATGAAGAAGGCAATGTTGTTCATTTATACGAGCGTGACTGTTCTGTACAACGTCGTCATCAAAAAGTTGTAGAAATAGCACCGAGTGTATCACTTTCAGATGATCTGCGTCAGCGTATTTGTGATGCTGCTGTGAAGTTAACGAAAAATGTAAACTATTTAAATGCAGGAACAGTAGAATTCCTTGTAAAAGATGATGAGTTTTACTTTATTGAAGTAAATCCACGTGTTCAAGTAGAACATACGATTACAGAG…
B. thuringiensis DAR 81934	reference strain	B. thuringiensis	ATGCGTATTGTGCGTACTAGTGAGGAATTAGGAGAATCATATAATCGAGCGAAATCAGAAGCGAAAGCAGCCTTTGGTAATGATGAAGTTTACGTCGAAAAATTCGTTGAAAAACCTAAACATATAGAAGTACAAATTTTAGCAGATGAAGAAGGCAATGTTGTTCATTTATACGAGCGTGACTGTTCTGTACAACGTCGTCATCAAAAAGTTGTAGAAATAGCACCGAGTGTATCACTTTCAGATGATCTGCGTCAGCGTATTTGTGATGCTGCTGTGAAGTTAACGAAAAATGTAAACTATTTAAATGCAGGAACAGTAGAATTCCTTGTAAAAGATGATGAGTTTTACTTCATTGAAGTAAATCCACGTGTTCAAGTAGAACATACGATTACAGAA…
B. thuringiensis HD-771	reference strain	B. thuringiensis	ATGCGTATTGTGCGTACTAGTGAGGAATTAGGAGAATCATATAATCGAGCGAAATCAGAAGCGAAAGCAGCCTTTGGTAATGATGAAGTTTACGTCGAAAAATTCGTTGAAAAACCTAAACATATAGAAGTACAAATTTTAGCAGATGAAGAAGGCAATGTTGTTCATTTATACGAGCGTGACTGTTCTGTACAACGTCGTCATCAAAAAGTTGTAGAAATAGCACCGAGTGTATCACTTTCAGATGATTTGCGTCAGCGTATTTGTGATGCTGCTGTGAAGTTAACGAAAAATGTAAACTATTTAAATGCAGGAACAGTAGAATTCCTTGTAAAAGATGATGAGTTTTACTTTATTGAAGTAAATCCACGTGTTCAAGTAGAACATACGATTACAGAA…
B. thuringiensis HD-789	reference strain	B. thuringiensis	ATGCGTATTGTGCGTACTAGTGAGGAATTAGGAGAATCATATAATCGAGCAAAATCAGAAGCGAAAGCAGCCTTTGGTAATGATGAAGTTTACGTCGAAAAATTCGTTGAAAAACCTAAACATATAGAAGTACAAATTTTAGCAGATGAAGAAGGCAATGTTGCTCATTTATACGAGCGTGACTGTTCTGTACAACGTCGTCATCAAAAAGTTGTAGAAATAGCACCGAGTGTATCACTTTCAGATGATCTGCGTCAGCGTATTTGTGATGCTGCTGTGAAGTTAACGAAAAATGTAAACTATTTAAATGCAGGAACAGTAGAATTCCTTGTAAAAGATGATGAGTTTTACTTTATTGAAGTAAATCCACGTGTTCAAGTAGAACATACGATTACAGAG…
B. thuringiensis IBL 200	reference strain	B. thuringiensis	ATGCGTATTGTGCGTACTAGTGAGGAATTAGGAGAATCATATAATCGAGCGAAATCAGAAGCGAAAGCAGCCTTTGGTAATGATGAAGTTTACGTCGAAAAATTCGTTGAAAAACCTAAACATATAGAAGTACAAATTTTAGCAGATGAAGAAGGCAATGTTGTTCATTTATACGAGCGTGACTGTTCTGTACAACGTCGTCATCAAAAAGTTGTAGAAATAGCACCGAGTGTATCACTTTCAGATGATTTGCGTCAGCGTATTTGTGATGCTGCTGTGAAGTTAACGAAAAATGTAAACTATTTAAATGCAGGAACAGTAGAATTCCTTGTAAAAGATGATGAGTTTTACTTCATTGAAGTAAATCCACGTGTTCAAGTAGAACATACGATTACAGAA…
B. thuringiensis IBL 4222	reference strain	B. thuringiensis	ATGCGTATTGTGCGTACTAGTGAGGAATTAGGAGAATCATATAATCGAGCAAAATCAGAAGCGAAAGCAGCCTTTGGTAATGATGAAGTTTACGTCGAAAAATTCGTTGAAAAACCTAAACATATAGAAGTACAAATTTTAGCAGATGAAGAAGGCAATGTTGCTCATTTATACGAGCGTGACTGTTCTGTACAACGTCGTCATCAAAAAGTTGTAGAAATAGCACCGAGTGTATCACTTTCAGATGATCTGCGTCAGCGTATTTGTGATGCTGCTGTGAAGTTAACGAAAAATGTAAACTATTTAAATGCAGGAACAGTAGAATTCCTTGTAAAAGATGATGAGTTTTACTTTATTGAAGTAAATCCACGTGTTCAAGTAGAACATACGATTACAGAG…
B. thuringiensis ATCC 10792	reference strain	B. thuringiensis	ATGCGTATTGTGCGTACTAGTGAGGAATTAGGAGAATCATATAATCGAGCAAAATCAGAAGCGAAAGCAGCCTTTGGTAATGATGAAGTTTACGTCGAAAAATTCGTTGAAAAACCTAAACATATAGAAGTACAAATTTTAGCAGATGAAGAAGGCAATGTTGTTCATTTATACGAGCGTGACTGTTCTGTACAACGTCGTCATCAAAAAGTTGTAGAAATAGCACCGAGTGTATCACTTTCAGATGATCTGCGTCAGCGTATTTGTGATGCTGCTGTGAAGTTAACGAAAAATGTAAACTATTTAAATGCAGGAACAGTAGAATTCCTTGTAAAAGATGATGAGTTTTACTTTATTGAAGTAAATCCACGTGTTCAAGTAGAACATACGATTACAGAG…
B. thuringiensis CT-43	reference strain	B. thuringiensis	ATGCGTATTGTGCGTACTAGTGAGGAATTAGGAGAATCATATAATCGAGCAAAATCAGAAGCGAAAGCAGCCTTTGGTAATGATGAAGTTTACGTCGAAAAATTCGTTGAAAAACCTAAACATATAGAAGTACAAATTTTAGCAGATGAAGAAGGCAATGTTGTTCATTTATACGAGCGTGACTGTTCTGTACAACGTCGTCATCAAAAAGTTGTAGAAATAGCACCGAGTGTATCACTTTCAGATGATCTGCGTCAGCGTATTTGTGATGCTGCTGTGAAGTTAACGAAAAATGTAAACTATTTAAATGCAGGAACAGTAGAATTCCTTGTAAAAGATGATGAGTTTTACTTTATTGAAGTAAATCCACGTGTTCAAGTAGAACATACGATTACAGAG…
B. thuringiensis ATCC 35646	reference strain	B. thuringiensis	ATGCGTATTGTGCGTACTAGTGAGGAATTAGGAGAATCATATAATCGAGCAAAATCAGAAGCGAAAGCAGCCTTTGGTAATGATGAAGTTTACGTCGAAAAATTCGTTGAAAAACCTAAACATATAGAAGTACAAATTTTAGCAGATGAAGAAGGCAATGTTGCTCATTTATACGAGCGTGACTGTTCTGTACAACGTCGTCATCAAAAAGTTGTAGAAATAGCACCGAGTGTATCACTTTCAGATGATCTGCGTCAGCGTATTTGTGATGCTGCTGTGAAGTTAACGAAAAATGTAAACTATTTAAATGCAGGAACAGTAGAATTCCTTGTAAAAGATGATGAGTTTTACTTTATTGAAGTAAATCCACGTGTTCAAGTAGAACATACGATTACAGAG…
B. thuringiensis T04001	reference strain	B. thuringiensis	ATGCGTATTGTGCGTACTAGTGAGGAATTAGGAGAATCATATAATCGAGCGAAATCAGAAGCGAAAGCAGCCTTTGGTAATGATGAAGTTTACGTCGAAAAATTCGTTGAAAAACCTAAACATATAGAAGTACAAATTTTAGCAGATGAAGAAGGCAATGTTGTTCATTTATACGAGCGTGACTGTTCTGTACAACGTCGTCATCAAAAAGTTGTAGAAATAGCACCGAGTGTATCACTTTCAGATGATTTGCGTCAGCGTATTTGTGATGCTGCTGTGAAGTTAACGAAAAATGTAAACTATTTAAATGCAGGAACAGTAGAATTCCTTGTAAAAGATGATGAGTTTTACTTTATTGAAGTAAATCCACGTGTTCAAGTAGAACATACGATTACAGAA…
B. thuringiensis IS5056	reference strain	B. thuringiensis	ATGCGTATTGTGCGTACTAGTGAGGAATTAGGAGAATCATATAATCGAGCAAAATCAGAAGCGAAAGCAGCCTTTGGTAATGATGAAGTTTACGTCGAAAAATTCGTTGAAAAACCTAAACATATAGAAGTACAAATTTTAGCAGATGAAGAAGGCAATGTTGTTCATTTATACGAGCGTGACTGTTCTGTACAACGTCGTCATCAAAAAGTTGTAGAAATAGCACCGAGTGTATCACTTTCAGATGATCTGCGTCAGCGTATTTGTGATGCTGCTGTGAAGTTAACGAAAAATGTAAACTATTTAAATGCAGGAACAGTAGAATTCCTTGTAAAAGATGATGAGTTTTACTTTATTGAAGTAAATCCACGTGTTCAAGTAGAACATACGATTACAGAG…
B. thuringiensis T01001	reference strain	B. thuringiensis	ATGCGTATTGTGCGTACTAGTGAGGAATTAGGAGAATCATATAATCGAGCAAAATCAGAAGCGAAAGCAGCCTTTGGTAATGATGAAGTTTACGTCGAAAAATTCGTTGAAAAACCTAAACATATAGAAGTACAAATTTTAGCAGATGAAGAAGGCAATGTTGTTCATTTATACGAGCGTGACTGTTCTGTACAACGTCGTCATCAAAAAGTTGTAGAAATAGCACCGAGTGTATCACTTTCAGATGATCTGCGTCAGCGTATTTGTGATGCTGCTGTGAAGTTAACGAAAAATGTAAACTATTTAAATGCAGGAACAGTAGAATTCCTTGTAAAAGATGATGAGTTTTACTTTATTGAAGTAAATCCACGTGTTCAAGTAGAACATACGATTACAGAG…
B. thuringiensis T01-328	reference strain	B. thuringiensis	ATGCGTATTGTGCGTACTAGTGAGGAATTAGGAGAATCATATAATCGAGCAAAATCAGAAGCGAAAGCAGCCTTTGGTAATGATGAAGTTTACGTCGAAAAATTCGTTGAAAAACCTAAACATATAGAAGTACAAATTTTAGCAGATGAAGAAGGCAATGTTGTTCATTTATACGAGCGTGACTGTTCTGTACAACGTCGTCATCAAAAAGTTGTAGAAATAGCACCGAGTGTATCACTTTCAGATGATCTGCGTCAGCGTATTTGTGATGCTGCTGTGAAGTTAACGAAAAATGTAAACTATTTAAATGCAGGAACAGTAGAATTCCTTGTAAAAGATGATGAGTTTTACTTTATTGAAGTAAATCCACGTGTTCAAGTAGAACATACGATTACAGAG…
B. anthracis str Ames	reference strain	B. anthracis	ATGCGTATTGTACGTACTAGTGAAGAATTAAGAGAATCGTATAATCGAGCGAAGTCAGAAGCAAAGGCAGCCTTTGGTAATGATGAAGTATACGTTGAAAAATTCGTTGAAAAACCTAAACATATAGAAGTTCAAATTTTAGCAGATGAAGAGGGCAATGTTGTTCATTTATACGAGCGAGACTGTTCTGTACAACGTCGTCACCAAAAAGTAGTAGAAATTGCACCTAGTGTGTCGCTTTCAGATGATTTGCGTCAGCGTATTTGTGAAGCTGCTGTAAAGTTAACGAAAAATGTAAATTATTTAAACGCAGGAACAGTTGAATTCCTTGTTAAAGATGATAATTTCTATTTCATTGAAGTAAATCCACGTGTTCAAGTAGAACATACAATTACAGAA…
B. anthracis str Ames Ancestor	reference strain	B. anthracis	ATGCGTATTGTACGTACTAGTGAAGAATTAAGAGAATCGTATAATCGAGCGAAGTCAGAAGCAAAGGCAGCCTTTGGTAATGATGAAGTATACGTTGAAAAATTCGTTGAAAAACCTAAACATATAGAAGTTCAAATTTTAGCAGATGAAGAGGGCAATGTTGTTCATTTATACGAGCGAGACTGTTCTGTACAACGTCGTCACCAAAAAGTAGTAGAAATTGCACCTAGTGTGTCGCTTTCAGATGATTTGCGTCAGCGTATTTGTGAAGCTGCTGTAAAGTTAACGAAAAATGTAAATTATTTAAACGCAGGAACAGTTGAATTCCTTGTTAAAGATGATAATTTCTATTTCATTGAAGTAAATCCACGTGTTCAAGTAGAACATACAATTACAGAA…
B. cytotoxicus NVH 391-98	reference strain	B. cytotoxicus	ATGCGTATTGTTCGTAATCATAATGAGCTGGAAGACTCATATAATCGAGCAAAGTCAGAAGCAAAAGCAGCTTTTGGTAACGATGAAGTATATGTTGAAAAATTTGTTGAAAAGCCTAAGCATATAGAAGTACAAATATTAGCAGATGAAGAAGGAAATGTCGTTCATTTATATGAGCGAGATTGCTCTGTACAACGTCGTCATCAAAAAGTGGTTGAAATTGCACCAAGTGTGTCACTTTCGGATGACCTGCGCCATCGTATTTGTGAGGCGGCAGTGAAGTTAACAAAAAATGTGAATTATTTAAATGCTGGTACGGTGGAATTTCTTGTGAAAGGTGATGATTTTTACTTCATCGAAGTAAATCCACGTGTACAAGTAGAACATACGATTACAGAG…
B. gaemokensis MCCC 1A00707T	reference strain	B. gaemokensis	ATGCGTATTGTACGTAATAGTAATGAATTAAAAGAATCTTATGATCGTGCAAAGTCAGAAGCAAAAGCAGCTTTTGGTAATGATGAAGTGTATGTTGAAAAATTTGTTGAAAAACCTAAACATATAGAAGTTCAAATATTGGCAGATGAAAAGGGCAATGTTGTGCATTTATATGAGCGTGATTGCTCTGTACAACGTCGCCATCAAAAAGTAGTTGAAATTGCGCCAAGTGTATCACTTTCAGATGATCTTCGTCATCGTATTTGTGAAGCGGCGGTGCAGTTAACGAAAAATGTAAATTATTTAAATGCTGGTACAGTTGAATTCCTTGTAAAAGGCAATGATTTTTATTTCATTGAAGTAAATCCACGTGTTCAAGTAGAACATACAATTACAGAA…
B. manliponensis MCCC 1A00708T	reference strain	B. manliponensis	ATGCGAATCGTACGTAGCCAAGAGGAATTAAAAGAGGCGTATGATCGTGCAAAATCAGAAGCGAAGGCAGCTTTTGGGAATGACGAAGTGTATGTTGAGAAGTTTGTTGAAAATCCAAAGCATATTGAGGTGCAAATTTTAGCTGATAGTGAAGGTAATGTAATTCATTTATATGAACGCGATTGTTCTGTACAAAGGCGACATCAAAAAGTAGTTGAAGTGGCACCAAGTGTATCCTTACCAGTTGATTTGCGTAATCGTATTTGTGAAGCAGCAGTGCAGCTTACTAAAAATGTAGACTATTTAAATGCAGGAACGGTTGAATTTCTTGTGAAAGGCGATGAGTTTTACTTTATTGAAGTTAATCCTCGTGTCCAAGTGGAACATACAATTACAGAA…
B. mycoides Rock1-4	reference strain	B. mycoides	ATGCGTATTGTACGTAGCGGTGATGAATTAAAAGAATCTTATGATCGTGCAAAATCAGAAGCGAAAGCAGCTTTTGGTAATGATGAAGTGTATGTTGAAAAATTCGTTGAAAAACCTAAACATATAGAAGTTCAAATATTAGCAGATGAAGAAGGAAATGTTGTGCATTTATATGAGCGTGATTGCTCTGTACAACGTCGTCATCAAAAAGTAGTTGAAATTGCGCCAAGCGTGTCACTTTCAGATGATCTTCGTCATCGTATTTGTGAAGCAGCGGTACAGTTAACGAAAAATGTAAATTATTTAAATGCTGGTACGGTTGAGTTCCTTGTAAAAGGCGATGACTTTTATTTCATTGAAGTAAATCCACGTGTTCAAGTAGAACATACAATTACAGAG…
B. mycoides Rock3-17	reference strain	B. mycoides	ATGCGTATTGTACGTAGCGGTGATGAATTAAAAGAATCTTATGATCGTGCAAAATCAGAAGCGAAAGCAGCTTTTGGTAATGATGAAGTGTATGTTGAAAAATTCGTTGAAAAACCTAAACATATAGAAGTTCAAATATTAGCAGATGAAGAAGGAAATGTTGTGCATTTATATGAGCGTGATTGCTCTGTACAACGTCGTCATCAAAAAGTAGTTGAAATTGCGCCAAGCGTGTCACTTTCAGATGATCTTCGTCATCGTATTTGTGAAGCAGCGGTACAGTTAACGAAAAATGTAAATTATTTAAATGCTGGTACGGTTGAGTTCCTTGTAAAAGGCGATGACTTTTATTTCATTGAAGTAAATCCACGTGTTCAAGTAGAACATACAATTACAGAG…
B. pseudomycoides DSM 12442	reference strain	B. pseudomycoides	ATGCGTATTGTACGTAGCGGTGATGAATTAAAAGAATCTTATGATCGTGCAAAATCAGAAGCGAAAGCAGCTTTTGGTAATGATGAAGTGTATGTTGAAAAATTCGTTGAAAAACCTAAACATATAGAAGTTCAAATATTAGCAGATGAAGAAGGAAATGTTGTGCATTTATATGAGCGTGATTGCTCTGTACAACGTCGTCATCAAAAAGTAGTTGAAATTGCGCCAAGCGTGTCACTTTCAGATGATCTTCGTCATCGTATTTGTGAAGCAGCGGTACAGTTAACGAAAAATGTAAATTATTTAAATGCTGGTACGGTTGAGTTCCTTGTAAAAGGCGATGACTTTTATTTCATTGAAGTAAATCCACGTGTTCAAGTAGAACATACAATTACAGAG…
B. toyonensis BCT-7112T	reference strain	B. toyonensis	ATGCGTATAGTACGAGCTAGTGAAGAATTAAGAGAATCGTATAATCGCGCGAAATCAGAAGCAAAAGCAGCCTTTGGTAATGATGAAGTATACGTTGAAAAATTCGTTGAAAAACCTAAACATATAGAAGTACAAATTTTAGCAGATGAAGAAGGCAATGTTGTTCACTTATTCGAGCGTGACTGTTCTGTGCAACGTCGCCATCAAAAAGTTGTCGAAATCGCACCAAGCGTTTCGCTTTCAGATGATTTGCGTCAACGTATTTGTGAAGCTGCTGTGAAGTTAACGAAAAATGTAAACTATTTAAACGCAGGAACGGTAGAATTTCTTGTAAAAGGTGATGAGTTTTACTTCATAGAAGTAAACCCACGTGTTCAAGTTGAACATACGATTACAGAG…
B. subtillis ATCC 6051	reference strain	B. subtillis	ATGCGGATTGTCAGATCTGAAAGTGAAGTTAAAGAAGCATATGAGCGTGCTAAATCAGAGGCGAAAGCAGCCTTTGGCAATGATGAAGTTTATGTAGAAAAATTAATTGAGAATCCGAAACATATTGAGGTTCAGGTCATTGGAGACAAGCAGGGCAATGTCGTCCATCTTTTTGAGAGGGATTGCTCCGTTCAAAGACGCCATCAAAAAGTCATTGAAGTGGCGCCGAGTGTCTCGCTGTCACCTGAATTAAGGGACCAAATTTGTGAGGCTGCAGTTGCGCTTGCCAAAAATGTAAACTATATAAATGCGGGGACGGTCGAATTCCTTGTTGCAAACAACGAGTTCTACTTTATTGAAGTAAATCCTCGCGTACAAGTTGAACACACGATAACAGAA…
