# Supplementary material for: Differentiation of Bacillus cereus and Bacillus thuringiensis Using Genome-Guided MALDI-TOF MS Based on Variations in Ribosomal Proteins
Source: Microorganisms. 2022 Apr 27;10(5):918. doi: 10.3390/microorganisms10050918 (PMC9146703; doi:10.3390/microorganisms10050918)
Supplement: Supplementary file 1 [file microorganisms-10-00918-s001.zip › TableS2.xlsx]

## Sheet: sheet1
Table S2. Information for B. cereus and B. thuringiensis used in genome analysis.
ID	NCBI Organism Name	Strain	NCBI Taxonomy	GTDB Taxonomy	rMLST Taxonomy
GCA_002117835.1	Bacillus cereus	25	d__Bacteria; p__Firmicutes; c__Bacilli; o__Bacillales; f__Bacillaceae; g__Bacillus; s__Bacillus cereus	d__Bacteria; p__Firmicutes; c__Bacilli; o__Bacillales; f__Bacillaceae_G; g__Bacillus_A; s__Bacillus_A cereus	Bacillus cereus
GCA_002504205.1	Bacillus cereus	BHU1	d__Bacteria; p__Firmicutes; c__Bacilli; o__Bacillales; f__Bacillaceae; g__Bacillus; s__Bacillus cereus	d__Bacteria; p__Firmicutes; c__Bacilli; o__Bacillales; f__Bacillaceae_G; g__Bacillus_A; s__Bacillus_A cereus	Bacillus cereus
GCA_000021205.1	Bacillus cereus B4264	B4264	d__Bacteria; p__Firmicutes; c__Bacilli; o__Bacillales; f__Bacillaceae; g__Bacillus; s__Bacillus cereus	d__Bacteria; p__Firmicutes; c__Bacilli; o__Bacillales; f__Bacillaceae_G; g__Bacillus_A; s__Bacillus_A cereus	Bacillus cereus
GCA_000161035.1	Bacillus cereus m1550	m1550	d__Bacteria; p__Firmicutes; c__Bacilli; o__Bacillales; f__Bacillaceae; g__Bacillus; s__Bacillus cereus	d__Bacteria; p__Firmicutes; c__Bacilli; o__Bacillales; f__Bacillaceae_G; g__Bacillus_A; s__Bacillus_A cereus	Bacillus cereus
GCA_000161055.1	Bacillus cereus BDRD-ST24	BDRD-ST24	d__Bacteria; p__Firmicutes; c__Bacilli; o__Bacillales; f__Bacillaceae; g__Bacillus; s__Bacillus cereus	d__Bacteria; p__Firmicutes; c__Bacilli; o__Bacillales; f__Bacillaceae_G; g__Bacillus_A; s__Bacillus_A cereus	Bacillus cereus
GCA_000161115.1	Bacillus cereus BDRD-Cer4	BDRD-Cer4	d__Bacteria; p__Firmicutes; c__Bacilli; o__Bacillales; f__Bacillaceae; g__Bacillus; s__Bacillus cereus	d__Bacteria; p__Firmicutes; c__Bacilli; o__Bacillales; f__Bacillaceae_G; g__Bacillus_A; s__Bacillus_A cereus	Bacillus cereus
GCA_000161175.1	Bacillus cereus Rock1-15	Rock1-15	d__Bacteria; p__Firmicutes; c__Bacilli; o__Bacillales; f__Bacillaceae; g__Bacillus; s__Bacillus cereus	d__Bacteria; p__Firmicutes; c__Bacilli; o__Bacillales; f__Bacillaceae_G; g__Bacillus_A; s__Bacillus_A cereus	Bacillus cereus
GCA_000161355.1	Bacillus cereus AH676	AH676	d__Bacteria; p__Firmicutes; c__Bacilli; o__Bacillales; f__Bacillaceae; g__Bacillus; s__Bacillus cereus	d__Bacteria; p__Firmicutes; c__Bacilli; o__Bacillales; f__Bacillaceae_G; g__Bacillus_A; s__Bacillus_A cereus	Bacillus cereus
GCA_000290715.1	Bacillus cereus VD200	VD200	d__Bacteria; p__Firmicutes; c__Bacilli; o__Bacillales; f__Bacillaceae; g__Bacillus; s__Bacillus cereus	d__Bacteria; p__Firmicutes; c__Bacilli; o__Bacillales; f__Bacillaceae_G; g__Bacillus_A; s__Bacillus_A cereus	Bacillus cereus
GCA_000290735.1	Bacillus cereus VD169	VD169	d__Bacteria; p__Firmicutes; c__Bacilli; o__Bacillales; f__Bacillaceae; g__Bacillus; s__Bacillus cereus	d__Bacteria; p__Firmicutes; c__Bacilli; o__Bacillales; f__Bacillaceae_G; g__Bacillus_A; s__Bacillus_A cereus	Bacillus cereus
GCA_000290755.1	Bacillus cereus VD166	VD166	d__Bacteria; p__Firmicutes; c__Bacilli; o__Bacillales; f__Bacillaceae; g__Bacillus; s__Bacillus cereus	d__Bacteria; p__Firmicutes; c__Bacilli; o__Bacillales; f__Bacillaceae_G; g__Bacillus_A; s__Bacillus_A cereus	Bacillus cereus
GCA_000291215.1	Bacillus cereus VD045	VD045	d__Bacteria; p__Firmicutes; c__Bacilli; o__Bacillales; f__Bacillaceae; g__Bacillus; s__Bacillus cereus	d__Bacteria; p__Firmicutes; c__Bacilli; o__Bacillales; f__Bacillaceae_G; g__Bacillus_A; s__Bacillus_A cereus	Bacillus cereus
GCA_000399125.1	Bacillus cereus VD196	VD196	d__Bacteria; p__Firmicutes; c__Bacilli; o__Bacillales; f__Bacillaceae; g__Bacillus; s__Bacillus cereus	d__Bacteria; p__Firmicutes; c__Bacilli; o__Bacillales; f__Bacillaceae_G; g__Bacillus_A; s__Bacillus_A cereus	Bacillus cereus
GCA_000399565.1	Bacillus cereus VD184	VD184	d__Bacteria; p__Firmicutes; c__Bacilli; o__Bacillales; f__Bacillaceae; g__Bacillus; s__Bacillus cereus	d__Bacteria; p__Firmicutes; c__Bacilli; o__Bacillales; f__Bacillaceae_G; g__Bacillus_A; s__Bacillus_A cereus	Bacillus cereus
GCA_000520915.1	Bacillus cereus	B7-s	d__Bacteria; p__Firmicutes; c__Bacilli; o__Bacillales; f__Bacillaceae; g__Bacillus; s__Bacillus cereus	d__Bacteria; p__Firmicutes; c__Bacilli; o__Bacillales; f__Bacillaceae_G; g__Bacillus_A; s__Bacillus_A cereus	Bacillus cereus
GCA_000935235.1	Bacillus cereus	MIT0214	d__Bacteria; p__Firmicutes; c__Bacilli; o__Bacillales; f__Bacillaceae; g__Bacillus; s__Bacillus cereus	d__Bacteria; p__Firmicutes; c__Bacilli; o__Bacillales; f__Bacillaceae_G; g__Bacillus_A; s__Bacillus_A cereus	Bacillus cereus
GCA_000978375.1	Bacillus cereus	FORC_005	d__Bacteria; p__Firmicutes; c__Bacilli; o__Bacillales; f__Bacillaceae; g__Bacillus; s__Bacillus cereus	d__Bacteria; p__Firmicutes; c__Bacilli; o__Bacillales; f__Bacillaceae_G; g__Bacillus_A; s__Bacillus_A cereus	Bacillus cereus
GCA_001043655.1	Bacillus cereus	LK9	d__Bacteria; p__Firmicutes; c__Bacilli; o__Bacillales; f__Bacillaceae; g__Bacillus; s__Bacillus cereus	d__Bacteria; p__Firmicutes; c__Bacilli; o__Bacillales; f__Bacillaceae_G; g__Bacillus_A; s__Bacillus_A cereus	Bacillus cereus
GCA_001044485.1	Bacillus cereus	#17	d__Bacteria; p__Firmicutes; c__Bacilli; o__Bacillales; f__Bacillaceae; g__Bacillus; s__Bacillus cereus	d__Bacteria; p__Firmicutes; c__Bacilli; o__Bacillales; f__Bacillaceae_G; g__Bacillus_A; s__Bacillus_A cereus	Bacillus cereus
GCA_001044655.1	Bacillus cereus	INRA A3	d__Bacteria; p__Firmicutes; c__Bacilli; o__Bacillales; f__Bacillaceae; g__Bacillus; s__Bacillus cereus	d__Bacteria; p__Firmicutes; c__Bacilli; o__Bacillales; f__Bacillaceae_G; g__Bacillus_A; s__Bacillus_A cereus	Bacillus cereus
GCA_001044665.1	Bacillus cereus	F4430-73	d__Bacteria; p__Firmicutes; c__Bacilli; o__Bacillales; f__Bacillaceae; g__Bacillus; s__Bacillus cereus	d__Bacteria; p__Firmicutes; c__Bacilli; o__Bacillales; f__Bacillaceae_G; g__Bacillus_A; s__Bacillus_A cereus	Bacillus cereus
GCA_001044715.1	Bacillus cereus	INRA C3	d__Bacteria; p__Firmicutes; c__Bacilli; o__Bacillales; f__Bacillaceae; g__Bacillus; s__Bacillus cereus	d__Bacteria; p__Firmicutes; c__Bacilli; o__Bacillales; f__Bacillaceae_G; g__Bacillus_A; s__Bacillus_A cereus	Bacillus cereus
GCA_001058585.1	Bacillus cereus	820_BCER	d__Bacteria; p__Firmicutes; c__Bacilli; o__Bacillales; f__Bacillaceae; g__Bacillus; s__Bacillus cereus	d__Bacteria; p__Firmicutes; c__Bacilli; o__Bacillales; f__Bacillaceae_G; g__Bacillus_A; s__Bacillus_A cereus	Bacillus cereus
GCA_001059175.1	Bacillus cereus	823_BTHU	d__Bacteria; p__Firmicutes; c__Bacilli; o__Bacillales; f__Bacillaceae; g__Bacillus; s__Bacillus cereus	d__Bacteria; p__Firmicutes; c__Bacilli; o__Bacillales; f__Bacillaceae_G; g__Bacillus_A; s__Bacillus_A cereus	Bacillus cereus
GCA_001077095.1	Bacillus cereus	822_BCER	d__Bacteria; p__Firmicutes; c__Bacilli; o__Bacillales; f__Bacillaceae; g__Bacillus; s__Bacillus cereus	d__Bacteria; p__Firmicutes; c__Bacilli; o__Bacillales; f__Bacillaceae_G; g__Bacillus_A; s__Bacillus_A cereus	Bacillus cereus
GCA_001518875.1	Bacillus cereus	FORC_013	d__Bacteria; p__Firmicutes; c__Bacilli; o__Bacillales; f__Bacillaceae; g__Bacillus; s__Bacillus cereus	d__Bacteria; p__Firmicutes; c__Bacilli; o__Bacillales; f__Bacillaceae_G; g__Bacillus_A; s__Bacillus_A cereus	Bacillus cereus
GCA_001566705.1	Bacillus cereus	DSM 626	d__Bacteria; p__Firmicutes; c__Bacilli; o__Bacillales; f__Bacillaceae; g__Bacillus; s__Bacillus cereus	d__Bacteria; p__Firmicutes; c__Bacilli; o__Bacillales; f__Bacillaceae_G; g__Bacillus_A; s__Bacillus_A cereus	Bacillus cereus
GCA_001579695.1	Bacillus cereus	905	d__Bacteria; p__Firmicutes; c__Bacilli; o__Bacillales; f__Bacillaceae; g__Bacillus; s__Bacillus cereus	d__Bacteria; p__Firmicutes; c__Bacilli; o__Bacillales; f__Bacillaceae_G; g__Bacillus_A; s__Bacillus_A cereus	Bacillus cereus
GCA_001583745.1	Bacillus cereus	FSL W8-0268	d__Bacteria; p__Firmicutes; c__Bacilli; o__Bacillales; f__Bacillaceae; g__Bacillus; s__Bacillus cereus	d__Bacteria; p__Firmicutes; c__Bacilli; o__Bacillales; f__Bacillaceae_G; g__Bacillus_A; s__Bacillus_A cereus	Bacillus cereus
GCA_001583865.1	Bacillus cereus	FSL W8-0824	d__Bacteria; p__Firmicutes; c__Bacilli; o__Bacillales; f__Bacillaceae; g__Bacillus; s__Bacillus cereus	d__Bacteria; p__Firmicutes; c__Bacilli; o__Bacillales; f__Bacillaceae_G; g__Bacillus_A; s__Bacillus_A cereus	Bacillus cereus
GCA_001619285.1	Bacillus cereus	B4081	d__Bacteria; p__Firmicutes; c__Bacilli; o__Bacillales; f__Bacillaceae; g__Bacillus; s__Bacillus cereus	d__Bacteria; p__Firmicutes; c__Bacilli; o__Bacillales; f__Bacillaceae_G; g__Bacillus_A; s__Bacillus_A cereus	Bacillus cereus
GCA_001619395.1	Bacillus cereus	B4120	d__Bacteria; p__Firmicutes; c__Bacilli; o__Bacillales; f__Bacillaceae; g__Bacillus; s__Bacillus cereus	d__Bacteria; p__Firmicutes; c__Bacilli; o__Bacillales; f__Bacillaceae_G; g__Bacillus_A; s__Bacillus_A cereus	Bacillus cereus
GCA_001619405.1	Bacillus cereus	B4155	d__Bacteria; p__Firmicutes; c__Bacilli; o__Bacillales; f__Bacillaceae; g__Bacillus; s__Bacillus cereus	d__Bacteria; p__Firmicutes; c__Bacilli; o__Bacillales; f__Bacillaceae_G; g__Bacillus_A; s__Bacillus_A cereus	Bacillus cereus
GCA_001619525.1	Bacillus cereus	B4118	d__Bacteria; p__Firmicutes; c__Bacilli; o__Bacillales; f__Bacillaceae; g__Bacillus; s__Bacillus cereus	d__Bacteria; p__Firmicutes; c__Bacilli; o__Bacillales; f__Bacillaceae_G; g__Bacillus_A; s__Bacillus_A cereus	Bacillus cereus
GCA_001635995.1	Bacillus cereus	HN001	d__Bacteria; p__Firmicutes; c__Bacilli; o__Bacillales; f__Bacillaceae; g__Bacillus; s__Bacillus cereus	d__Bacteria; p__Firmicutes; c__Bacilli; o__Bacillales; f__Bacillaceae_G; g__Bacillus_A; s__Bacillus_A cereus	Bacillus cereus
GCA_001677965.1	Bacillus cereus	MROC2	d__Bacteria; p__Firmicutes; c__Bacilli; o__Bacillales; f__Bacillaceae; g__Bacillus; s__Bacillus cereus	d__Bacteria; p__Firmicutes; c__Bacilli; o__Bacillales; f__Bacillaceae_G; g__Bacillus_A; s__Bacillus_A cereus	Bacillus cereus
GCA_001721145.1	Bacillus cereus	FORC_024	d__Bacteria; p__Firmicutes; c__Bacilli; o__Bacillales; f__Bacillaceae; g__Bacillus; s__Bacillus cereus	d__Bacteria; p__Firmicutes; c__Bacilli; o__Bacillales; f__Bacillaceae_G; g__Bacillus_A; s__Bacillus_A cereus	Bacillus cereus
GCA_001883865.1	Bacillus cereus	N31	d__Bacteria; p__Firmicutes; c__Bacilli; o__Bacillales; f__Bacillaceae; g__Bacillus; s__Bacillus cereus	d__Bacteria; p__Firmicutes; c__Bacilli; o__Bacillales; f__Bacillaceae_G; g__Bacillus_A; s__Bacillus_A cereus	Bacillus cereus
GCA_001883965.1	Bacillus cereus	A8S3	d__Bacteria; p__Firmicutes; c__Bacilli; o__Bacillales; f__Bacillaceae; g__Bacillus; s__Bacillus cereus	d__Bacteria; p__Firmicutes; c__Bacilli; o__Bacillales; f__Bacillaceae_G; g__Bacillus_A; s__Bacillus_A cereus	Bacillus cereus
GCA_001883975.1	Bacillus cereus	Co15	d__Bacteria; p__Firmicutes; c__Bacilli; o__Bacillales; f__Bacillaceae; g__Bacillus; s__Bacillus cereus	d__Bacteria; p__Firmicutes; c__Bacilli; o__Bacillales; f__Bacillaceae_G; g__Bacillus_A; s__Bacillus_A cereus	Bacillus cereus
GCA_001895235.1	Bacillus cereus	16SBCL1279	d__Bacteria; p__Firmicutes; c__Bacilli; o__Bacillales; f__Bacillaceae; g__Bacillus; s__Bacillus cereus	d__Bacteria; p__Firmicutes; c__Bacilli; o__Bacillales; f__Bacillaceae_G; g__Bacillus_A; s__Bacillus_A cereus	Bacillus cereus
GCA_001909175.1	Bacillus cereus	BC04	d__Bacteria; p__Firmicutes; c__Bacilli; o__Bacillales; f__Bacillaceae; g__Bacillus; s__Bacillus cereus	d__Bacteria; p__Firmicutes; c__Bacilli; o__Bacillales; f__Bacillaceae_G; g__Bacillus_A; s__Bacillus_A cereus	Bacillus cereus
GCA_001913625.1	Bacillus cereus	MOD1_Bc77	d__Bacteria; p__Firmicutes; c__Bacilli; o__Bacillales; f__Bacillaceae; g__Bacillus; s__Bacillus cereus	d__Bacteria; p__Firmicutes; c__Bacilli; o__Bacillales; f__Bacillaceae_G; g__Bacillus_A; s__Bacillus_A cereus	Bacillus cereus
GCA_001913635.1	Bacillus cereus	MOD1_Bc85	d__Bacteria; p__Firmicutes; c__Bacilli; o__Bacillales; f__Bacillaceae; g__Bacillus; s__Bacillus cereus	d__Bacteria; p__Firmicutes; c__Bacilli; o__Bacillales; f__Bacillaceae_G; g__Bacillus_A; s__Bacillus_A cereus	Bacillus cereus
GCA_001982855.1	Bacillus cereus	MOD1_Bc149	d__Bacteria; p__Firmicutes; c__Bacilli; o__Bacillales; f__Bacillaceae; g__Bacillus; s__Bacillus cereus	d__Bacteria; p__Firmicutes; c__Bacilli; o__Bacillales; f__Bacillaceae_G; g__Bacillus_A; s__Bacillus_A cereus	Bacillus cereus
GCA_002000005.1	Bacillus cereus	FORC021	d__Bacteria; p__Firmicutes; c__Bacilli; o__Bacillales; f__Bacillaceae; g__Bacillus; s__Bacillus cereus	d__Bacteria; p__Firmicutes; c__Bacilli; o__Bacillales; f__Bacillaceae_G; g__Bacillus_A; s__Bacillus_A cereus	Bacillus cereus
GCA_002014665.1	Bacillus cereus	FSL M8-0473	d__Bacteria; p__Firmicutes; c__Bacilli; o__Bacillales; f__Bacillaceae; g__Bacillus; s__Bacillus cereus	d__Bacteria; p__Firmicutes; c__Bacilli; o__Bacillales; f__Bacillaceae_G; g__Bacillus_A; s__Bacillus_A cereus	Bacillus cereus
GCA_002014705.1	Bacillus cereus	FSL K6-1030	d__Bacteria; p__Firmicutes; c__Bacilli; o__Bacillales; f__Bacillaceae; g__Bacillus; s__Bacillus cereus	d__Bacteria; p__Firmicutes; c__Bacilli; o__Bacillales; f__Bacillaceae_G; g__Bacillus_A; s__Bacillus_A cereus	Bacillus cereus
GCA_002021445.1	Bacillus cereus	MOD1_Bc71	d__Bacteria; p__Firmicutes; c__Bacilli; o__Bacillales; f__Bacillaceae; g__Bacillus; s__Bacillus cereus	d__Bacteria; p__Firmicutes; c__Bacilli; o__Bacillales; f__Bacillaceae_G; g__Bacillus_A; s__Bacillus_A cereus	Bacillus cereus
GCA_002021455.1	Bacillus cereus	MOD1_Bc73	d__Bacteria; p__Firmicutes; c__Bacilli; o__Bacillales; f__Bacillaceae; g__Bacillus; s__Bacillus cereus	d__Bacteria; p__Firmicutes; c__Bacilli; o__Bacillales; f__Bacillaceae_G; g__Bacillus_A; s__Bacillus_A cereus	Bacillus cereus
GCA_002021465.1	Bacillus cereus	MOD1_Bc92	d__Bacteria; p__Firmicutes; c__Bacilli; o__Bacillales; f__Bacillaceae; g__Bacillus; s__Bacillus cereus	d__Bacteria; p__Firmicutes; c__Bacilli; o__Bacillales; f__Bacillaceae_G; g__Bacillus_A; s__Bacillus_A cereus	Bacillus cereus
GCA_002021515.1	Bacillus cereus	MOD1_Bc86	d__Bacteria; p__Firmicutes; c__Bacilli; o__Bacillales; f__Bacillaceae; g__Bacillus; s__Bacillus cereus	d__Bacteria; p__Firmicutes; c__Bacilli; o__Bacillales; f__Bacillaceae_G; g__Bacillus_A; s__Bacillus_A cereus	Bacillus cereus
GCA_002021535.1	Bacillus cereus	MOD1_Bc93	d__Bacteria; p__Firmicutes; c__Bacilli; o__Bacillales; f__Bacillaceae; g__Bacillus; s__Bacillus cereus	d__Bacteria; p__Firmicutes; c__Bacilli; o__Bacillales; f__Bacillaceae_G; g__Bacillus_A; s__Bacillus_A cereus	Bacillus cereus
GCA_002199335.1	Bacillus cereus	MOD1_Bc207	d__Bacteria; p__Firmicutes; c__Bacilli; o__Bacillales; f__Bacillaceae; g__Bacillus; s__Bacillus cereus	d__Bacteria; p__Firmicutes; c__Bacilli; o__Bacillales; f__Bacillaceae_G; g__Bacillus_A; s__Bacillus_A cereus	Bacillus cereus
GCA_002199565.1	Bacillus cereus	MOD1_Bc208	d__Bacteria; p__Firmicutes; c__Bacilli; o__Bacillales; f__Bacillaceae; g__Bacillus; s__Bacillus cereus	d__Bacteria; p__Firmicutes; c__Bacilli; o__Bacillales; f__Bacillaceae_G; g__Bacillus_A; s__Bacillus_A cereus	Bacillus cereus
GCA_002200085.1	Bacillus cereus	MOD1_Bc230	d__Bacteria; p__Firmicutes; c__Bacilli; o__Bacillales; f__Bacillaceae; g__Bacillus; s__Bacillus cereus	d__Bacteria; p__Firmicutes; c__Bacilli; o__Bacillales; f__Bacillaceae_G; g__Bacillus_A; s__Bacillus_A cereus	Bacillus cereus
GCA_002201555.1	Bacillus cereus	MOD1_Bc218	d__Bacteria; p__Firmicutes; c__Bacilli; o__Bacillales; f__Bacillaceae; g__Bacillus; s__Bacillus cereus	d__Bacteria; p__Firmicutes; c__Bacilli; o__Bacillales; f__Bacillaceae_G; g__Bacillus_A; s__Bacillus_A cereus	Bacillus cereus
GCA_002201665.1	Bacillus cereus	MOD1_Bc219	d__Bacteria; p__Firmicutes; c__Bacilli; o__Bacillales; f__Bacillaceae; g__Bacillus; s__Bacillus cereus	d__Bacteria; p__Firmicutes; c__Bacilli; o__Bacillales; f__Bacillaceae_G; g__Bacillus_A; s__Bacillus_A cereus	Bacillus cereus
GCA_002214705.1	Bacillus cereus	D12_2	d__Bacteria; p__Firmicutes; c__Bacilli; o__Bacillales; f__Bacillaceae; g__Bacillus; s__Bacillus cereus	d__Bacteria; p__Firmicutes; c__Bacilli; o__Bacillales; f__Bacillaceae_G; g__Bacillus_A; s__Bacillus_A cereus	Bacillus cereus
GCA_002214765.1	Bacillus cereus	FORC_048	d__Bacteria; p__Firmicutes; c__Bacilli; o__Bacillales; f__Bacillaceae; g__Bacillus; s__Bacillus cereus	d__Bacteria; p__Firmicutes; c__Bacilli; o__Bacillales; f__Bacillaceae_G; g__Bacillus_A; s__Bacillus_A cereus	Bacillus cereus
GCA_002216125.1	Bacillus cereus	M13	d__Bacteria; p__Firmicutes; c__Bacilli; o__Bacillales; f__Bacillaceae; g__Bacillus; s__Bacillus cereus	d__Bacteria; p__Firmicutes; c__Bacilli; o__Bacillales; f__Bacillaceae_G; g__Bacillus_A; s__Bacillus_A cereus	Bacillus cereus
GCA_002224345.1	Bacillus cereus C1L	C1L	d__Bacteria; p__Firmicutes; c__Bacilli; o__Bacillales; f__Bacillaceae; g__Bacillus; s__Bacillus cereus	d__Bacteria; p__Firmicutes; c__Bacilli; o__Bacillales; f__Bacillaceae_G; g__Bacillus_A; s__Bacillus_A cereus	Bacillus cereus
GCA_002550115.1	Bacillus cereus	AFS099306	d__Bacteria; p__Firmicutes; c__Bacilli; o__Bacillales; f__Bacillaceae; g__Bacillus; s__Bacillus cereus	d__Bacteria; p__Firmicutes; c__Bacilli; o__Bacillales; f__Bacillaceae_G; g__Bacillus_A; s__Bacillus_A cereus	Bacillus cereus
GCA_002550775.1	Bacillus cereus	AFS092659	d__Bacteria; p__Firmicutes; c__Bacilli; o__Bacillales; f__Bacillaceae; g__Bacillus; s__Bacillus cereus	d__Bacteria; p__Firmicutes; c__Bacilli; o__Bacillales; f__Bacillaceae_G; g__Bacillus_A; s__Bacillus_A cereus	Bacillus cereus
GCA_002557995.1	Bacillus cereus	AFS012400	d__Bacteria; p__Firmicutes; c__Bacilli; o__Bacillales; f__Bacillaceae; g__Bacillus; s__Bacillus cereus	d__Bacteria; p__Firmicutes; c__Bacilli; o__Bacillales; f__Bacillaceae_G; g__Bacillus_A; s__Bacillus_A cereus	Bacillus cereus
GCA_002558245.1	Bacillus cereus	AFS011918	d__Bacteria; p__Firmicutes; c__Bacilli; o__Bacillales; f__Bacillaceae; g__Bacillus; s__Bacillus cereus	d__Bacteria; p__Firmicutes; c__Bacilli; o__Bacillales; f__Bacillaceae_G; g__Bacillus_A; s__Bacillus_A cereus	Bacillus cereus
GCA_002558615.1	Bacillus cereus	AFS004498	d__Bacteria; p__Firmicutes; c__Bacilli; o__Bacillales; f__Bacillaceae; g__Bacillus; s__Bacillus cereus	d__Bacteria; p__Firmicutes; c__Bacilli; o__Bacillales; f__Bacillaceae_G; g__Bacillus_A; s__Bacillus_A cereus	Bacillus cereus
GCA_002562215.1	Bacillus cereus	AFS009840	d__Bacteria; p__Firmicutes; c__Bacilli; o__Bacillales; f__Bacillaceae; g__Bacillus; s__Bacillus cereus	d__Bacteria; p__Firmicutes; c__Bacilli; o__Bacillales; f__Bacillaceae_G; g__Bacillus_A; s__Bacillus_A cereus	Bacillus cereus
GCA_002565525.1	Bacillus cereus	AFS082409	d__Bacteria; p__Firmicutes; c__Bacilli; o__Bacillales; f__Bacillaceae; g__Bacillus; s__Bacillus cereus	d__Bacteria; p__Firmicutes; c__Bacilli; o__Bacillales; f__Bacillaceae_G; g__Bacillus_A; s__Bacillus_A cereus	Bacillus cereus
GCA_002566215.1	Bacillus cereus	AFS083741	d__Bacteria; p__Firmicutes; c__Bacilli; o__Bacillales; f__Bacillaceae; g__Bacillus; s__Bacillus cereus	d__Bacteria; p__Firmicutes; c__Bacilli; o__Bacillales; f__Bacillaceae_G; g__Bacillus_A; s__Bacillus_A cereus	Bacillus cereus
GCA_002567555.1	Bacillus cereus	AFS070416	d__Bacteria; p__Firmicutes; c__Bacilli; o__Bacillales; f__Bacillaceae; g__Bacillus; s__Bacillus cereus	d__Bacteria; p__Firmicutes; c__Bacilli; o__Bacillales; f__Bacillaceae_G; g__Bacillus_A; s__Bacillus_A cereus	Bacillus cereus
GCA_002575135.1	Bacillus cereus	AFS053406	d__Bacteria; p__Firmicutes; c__Bacilli; o__Bacillales; f__Bacillaceae; g__Bacillus; s__Bacillus cereus	d__Bacteria; p__Firmicutes; c__Bacilli; o__Bacillales; f__Bacillaceae_G; g__Bacillus_A; s__Bacillus_A cereus	Bacillus cereus
GCA_002575635.1	Bacillus cereus	AFS049840	d__Bacteria; p__Firmicutes; c__Bacilli; o__Bacillales; f__Bacillaceae; g__Bacillus; s__Bacillus cereus	d__Bacteria; p__Firmicutes; c__Bacilli; o__Bacillales; f__Bacillaceae_G; g__Bacillus_A; s__Bacillus_A cereus	Bacillus cereus
GCA_002575715.1	Bacillus cereus	AFS049141	d__Bacteria; p__Firmicutes; c__Bacilli; o__Bacillales; f__Bacillaceae; g__Bacillus; s__Bacillus cereus	d__Bacteria; p__Firmicutes; c__Bacilli; o__Bacillales; f__Bacillaceae_G; g__Bacillus_A; s__Bacillus_A cereus	Bacillus cereus
GCA_002583305.1	Bacillus cereus	AFS030229	d__Bacteria; p__Firmicutes; c__Bacilli; o__Bacillales; f__Bacillaceae; g__Bacillus; s__Bacillus cereus	d__Bacteria; p__Firmicutes; c__Bacilli; o__Bacillales; f__Bacillaceae_G; g__Bacillus_A; s__Bacillus_A cereus	Bacillus cereus
GCA_002584465.1	Bacillus cereus	AFS033081	d__Bacteria; p__Firmicutes; c__Bacilli; o__Bacillales; f__Bacillaceae; g__Bacillus; s__Bacillus cereus	d__Bacteria; p__Firmicutes; c__Bacilli; o__Bacillales; f__Bacillaceae_G; g__Bacillus_A; s__Bacillus_A cereus	Bacillus cereus
GCA_002807165.1	Bacillus cereus	SJ-S23	d__Bacteria; p__Firmicutes; c__Bacilli; o__Bacillales; f__Bacillaceae; g__Bacillus; s__Bacillus cereus	d__Bacteria; p__Firmicutes; c__Bacilli; o__Bacillales; f__Bacillaceae_G; g__Bacillus_A; s__Bacillus_A cereus	Bacillus cereus
GCA_002807215.1	Bacillus cereus	SJ-S21	d__Bacteria; p__Firmicutes; c__Bacilli; o__Bacillales; f__Bacillaceae; g__Bacillus; s__Bacillus cereus	d__Bacteria; p__Firmicutes; c__Bacilli; o__Bacillales; f__Bacillaceae_G; g__Bacillus_A; s__Bacillus_A cereus	Bacillus cereus
GCA_002807265.1	Bacillus cereus	SJ-S17	d__Bacteria; p__Firmicutes; c__Bacilli; o__Bacillales; f__Bacillaceae; g__Bacillus; s__Bacillus cereus	d__Bacteria; p__Firmicutes; c__Bacilli; o__Bacillales; f__Bacillaceae_G; g__Bacillus_A; s__Bacillus_A cereus	Bacillus cereus
GCA_002807415.1	Bacillus cereus	SJ-S28	d__Bacteria; p__Firmicutes; c__Bacilli; o__Bacillales; f__Bacillaceae; g__Bacillus; s__Bacillus cereus	d__Bacteria; p__Firmicutes; c__Bacilli; o__Bacillales; f__Bacillaceae_G; g__Bacillus_A; s__Bacillus_A cereus	Bacillus cereus
GCA_002807445.1	Bacillus cereus	SJ-S27	d__Bacteria; p__Firmicutes; c__Bacilli; o__Bacillales; f__Bacillaceae; g__Bacillus; s__Bacillus cereus	d__Bacteria; p__Firmicutes; c__Bacilli; o__Bacillales; f__Bacillaceae_G; g__Bacillus_A; s__Bacillus_A cereus	Bacillus cereus
GCA_003020845.1	Bacillus cereus	FORC60	d__Bacteria; p__Firmicutes; c__Bacilli; o__Bacillales; f__Bacillaceae; g__Bacillus; s__Bacillus cereus	d__Bacteria; p__Firmicutes; c__Bacilli; o__Bacillales; f__Bacillaceae_G; g__Bacillus_A; s__Bacillus_A cereus	Bacillus cereus
GCA_003298655.3	Bacillus cereus	NWUAB01	d__Bacteria; p__Firmicutes; c__Bacilli; o__Bacillales; f__Bacillaceae; g__Bacillus; s__Bacillus cereus	d__Bacteria; p__Firmicutes; c__Bacilli; o__Bacillales; f__Bacillaceae_G; g__Bacillus_A; s__Bacillus_A cereus	Bacillus cereus
GCA_003568565.1	Bacillus cereus	HBL-AI	d__Bacteria; p__Firmicutes; c__Bacilli; o__Bacillales; f__Bacillaceae; g__Bacillus; s__Bacillus cereus	d__Bacteria; p__Firmicutes; c__Bacilli; o__Bacillales; f__Bacillaceae_G; g__Bacillus_A; s__Bacillus_A cereus	Bacillus cereus
GCA_004307115.1	Bacillus cereus	ach14	d__Bacteria; p__Firmicutes; c__Bacilli; o__Bacillales; f__Bacillaceae; g__Bacillus; s__Bacillus cereus	d__Bacteria; p__Firmicutes; c__Bacilli; o__Bacillales; f__Bacillaceae_G; g__Bacillus_A; s__Bacillus_A cereus	Bacillus cereus
GCA_004378425.1	Bacillus cereus	I1	d__Bacteria; p__Firmicutes; c__Bacilli; o__Bacillales; f__Bacillaceae; g__Bacillus; s__Bacillus cereus	d__Bacteria; p__Firmicutes; c__Bacilli; o__Bacillales; f__Bacillaceae_G; g__Bacillus_A; s__Bacillus_A cereus	Bacillus cereus
GCA_004681985.1	Bacillus cereus	DDD103	d__Bacteria; p__Firmicutes; c__Bacilli; o__Bacillales; f__Bacillaceae; g__Bacillus; s__Bacillus cereus	d__Bacteria; p__Firmicutes; c__Bacilli; o__Bacillales; f__Bacillaceae_G; g__Bacillus_A; s__Bacillus_A cereus	Bacillus cereus
GCA_004771155.1	Bacillus cereus	1000305	d__Bacteria; p__Firmicutes; c__Bacilli; o__Bacillales; f__Bacillaceae; g__Bacillus; s__Bacillus cereus	d__Bacteria; p__Firmicutes; c__Bacilli; o__Bacillales; f__Bacillaceae_G; g__Bacillus_A; s__Bacillus_A cereus	Bacillus cereus
GCA_005217255.1	Bacillus cereus	I75	d__Bacteria; p__Firmicutes; c__Bacilli; o__Bacillales; f__Bacillaceae; g__Bacillus; s__Bacillus cereus	d__Bacteria; p__Firmicutes; c__Bacilli; o__Bacillales; f__Bacillaceae_G; g__Bacillus_A; s__Bacillus_A cereus	Bacillus cereus
GCA_005217265.1	Bacillus cereus	I69	d__Bacteria; p__Firmicutes; c__Bacilli; o__Bacillales; f__Bacillaceae; g__Bacillus; s__Bacillus cereus	d__Bacteria; p__Firmicutes; c__Bacilli; o__Bacillales; f__Bacillaceae_G; g__Bacillus_A; s__Bacillus_A cereus	Bacillus cereus
GCA_005707595.1	Bacillus cereus	FORC_086	d__Bacteria; p__Firmicutes; c__Bacilli; o__Bacillales; f__Bacillaceae; g__Bacillus; s__Bacillus cereus	d__Bacteria; p__Firmicutes; c__Bacilli; o__Bacillales; f__Bacillaceae_G; g__Bacillus_A; s__Bacillus_A cereus	Bacillus cereus
GCA_006094295.1	Bacillus cereus ATCC 14579	ATCC 14579	d__Bacteria; p__Firmicutes; c__Bacilli; o__Bacillales; f__Bacillaceae; g__Bacillus; s__Bacillus cereus	d__Bacteria; p__Firmicutes; c__Bacilli; o__Bacillales; f__Bacillaceae_G; g__Bacillus_A; s__Bacillus_A cereus	Bacillus cereus
GCA_006151815.1	Bacillus cereus	A8	d__Bacteria; p__Firmicutes; c__Bacilli; o__Bacillales; f__Bacillaceae; g__Bacillus; s__Bacillus cereus	d__Bacteria; p__Firmicutes; c__Bacilli; o__Bacillales; f__Bacillaceae_G; g__Bacillus_A; s__Bacillus_A cereus	Bacillus cereus
GCA_006349585.1	Bacillus cereus	A31	d__Bacteria; p__Firmicutes; c__Bacilli; o__Bacillales; f__Bacillaceae; g__Bacillus; s__Bacillus cereus	d__Bacteria; p__Firmicutes; c__Bacilli; o__Bacillales; f__Bacillaceae_G; g__Bacillus_A; s__Bacillus_A cereus	Bacillus cereus
GCA_006349735.1	Bacillus cereus	A24	d__Bacteria; p__Firmicutes; c__Bacilli; o__Bacillales; f__Bacillaceae; g__Bacillus; s__Bacillus cereus	d__Bacteria; p__Firmicutes; c__Bacilli; o__Bacillales; f__Bacillaceae_G; g__Bacillus_A; s__Bacillus_A cereus	Bacillus cereus
GCA_006864345.1	Bacillus cereus	TN10	d__Bacteria; p__Firmicutes; c__Bacilli; o__Bacillales; f__Bacillaceae; g__Bacillus; s__Bacillus cereus	d__Bacteria; p__Firmicutes; c__Bacilli; o__Bacillales; f__Bacillaceae_G; g__Bacillus_A; s__Bacillus_A cereus	Bacillus cereus
GCA_900176805.1	Bacillus cereus	16-00196	d__Bacteria; p__Firmicutes; c__Bacilli; o__Bacillales; f__Bacillaceae; g__Bacillus; s__Bacillus cereus	d__Bacteria; p__Firmicutes; c__Bacilli; o__Bacillales; f__Bacillaceae_G; g__Bacillus_A; s__Bacillus_A cereus	Bacillus cereus
GCA_900176935.1	Bacillus cereus	16-00198	d__Bacteria; p__Firmicutes; c__Bacilli; o__Bacillales; f__Bacillaceae; g__Bacillus; s__Bacillus cereus	d__Bacteria; p__Firmicutes; c__Bacilli; o__Bacillales; f__Bacillaceae_G; g__Bacillus_A; s__Bacillus_A cereus	Bacillus cereus
GCA_900176955.1	Bacillus cereus	16-00184	d__Bacteria; p__Firmicutes; c__Bacilli; o__Bacillales; f__Bacillaceae; g__Bacillus; s__Bacillus cereus	d__Bacteria; p__Firmicutes; c__Bacilli; o__Bacillales; f__Bacillaceae_G; g__Bacillus_A; s__Bacillus_A cereus	Bacillus cereus
GCA_900176995.1	Bacillus cereus	16-00187	d__Bacteria; p__Firmicutes; c__Bacilli; o__Bacillales; f__Bacillaceae; g__Bacillus; s__Bacillus cereus	d__Bacteria; p__Firmicutes; c__Bacilli; o__Bacillales; f__Bacillaceae_G; g__Bacillus_A; s__Bacillus_A cereus	Bacillus cereus
GCA_900177025.1	Bacillus cereus	16-00188	d__Bacteria; p__Firmicutes; c__Bacilli; o__Bacillales; f__Bacillaceae; g__Bacillus; s__Bacillus cereus	d__Bacteria; p__Firmicutes; c__Bacilli; o__Bacillales; f__Bacillaceae_G; g__Bacillus_A; s__Bacillus_A cereus	Bacillus cereus
GCA_900445355.1	Bacillus cereus	NCTC2599	d__Bacteria; p__Firmicutes; c__Bacilli; o__Bacillales; f__Bacillaceae; g__Bacillus; s__Bacillus cereus	d__Bacteria; p__Firmicutes; c__Bacilli; o__Bacillales; f__Bacillaceae_G; g__Bacillus_A; s__Bacillus_A cereus	Bacillus cereus
GCA_002117855.1	Bacillus cereus	29	d__Bacteria; p__Firmicutes; c__Bacilli; o__Bacillales; f__Bacillaceae; g__Bacillus; s__Bacillus cereus	d__Bacteria; p__Firmicutes; c__Bacilli; o__Bacillales; f__Bacillaceae_G; g__Bacillus_A; s__Bacillus_A cereus	Bacillus cereus
GCA_000518025.1	Bacillus cereus	FSL R5-860	d__Bacteria; p__Firmicutes; c__Bacilli; o__Bacillales; f__Bacillaceae; g__Bacillus; s__Bacillus cereus	d__Bacteria; p__Firmicutes; c__Bacilli; o__Bacillales; f__Bacillaceae_G; g__Bacillus_A; s__Bacillus_A cereus	Bacillus cereus
GCA_001729445.1	Bacillus cereus	A50	d__Bacteria; p__Firmicutes; c__Bacilli; o__Bacillales; f__Bacillaceae; g__Bacillus; s__Bacillus cereus	d__Bacteria; p__Firmicutes; c__Bacilli; o__Bacillales; f__Bacillaceae_G; g__Bacillus_A; s__Bacillus_A cereus	Bacillus cereus
GCA_002014895.1	Bacillus cereus	FSL R5-0811	d__Bacteria; p__Firmicutes; c__Bacilli; o__Bacillales; f__Bacillaceae; g__Bacillus; s__Bacillus cereus	d__Bacteria; p__Firmicutes; c__Bacilli; o__Bacillales; f__Bacillaceae_G; g__Bacillus_A; s__Bacillus_A cereus	Bacillus cereus
GCA_002550055.1	Bacillus thuringiensis	AFS099506	d__Bacteria; p__Firmicutes; c__Bacilli; o__Bacillales; f__Bacillaceae; g__Bacillus; s__Bacillus thuringiensis	d__Bacteria; p__Firmicutes; c__Bacilli; o__Bacillales; f__Bacillaceae_G; g__Bacillus_A; s__Bacillus_A thuringiensis	Bacillus thuringiensis
GCA_002550295.1	Bacillus thuringiensis	AFS097488	d__Bacteria; p__Firmicutes; c__Bacilli; o__Bacillales; f__Bacillaceae; g__Bacillus; s__Bacillus thuringiensis	d__Bacteria; p__Firmicutes; c__Bacilli; o__Bacillales; f__Bacillaceae_G; g__Bacillus_A; s__Bacillus_A thuringiensis	Bacillus thuringiensis
GCA_002550605.1	Bacillus thuringiensis	AFS094329	d__Bacteria; p__Firmicutes; c__Bacilli; o__Bacillales; f__Bacillaceae; g__Bacillus; s__Bacillus thuringiensis	d__Bacteria; p__Firmicutes; c__Bacilli; o__Bacillales; f__Bacillaceae_G; g__Bacillus_A; s__Bacillus_A thuringiensis	Bacillus thuringiensis
GCA_002550785.1	Bacillus thuringiensis	AFS092108	d__Bacteria; p__Firmicutes; c__Bacilli; o__Bacillales; f__Bacillaceae; g__Bacillus; s__Bacillus thuringiensis	d__Bacteria; p__Firmicutes; c__Bacilli; o__Bacillales; f__Bacillaceae_G; g__Bacillus_A; s__Bacillus_A thuringiensis	Bacillus thuringiensis
GCA_002550955.1	Bacillus thuringiensis	AFS089732	d__Bacteria; p__Firmicutes; c__Bacilli; o__Bacillales; f__Bacillaceae; g__Bacillus; s__Bacillus thuringiensis	d__Bacteria; p__Firmicutes; c__Bacilli; o__Bacillales; f__Bacillaceae_G; g__Bacillus_A; s__Bacillus_A thuringiensis	Bacillus thuringiensis
GCA_002551895.1	Bacillus thuringiensis	AFS097856	d__Bacteria; p__Firmicutes; c__Bacilli; o__Bacillales; f__Bacillaceae; g__Bacillus; s__Bacillus thuringiensis	d__Bacteria; p__Firmicutes; c__Bacilli; o__Bacillales; f__Bacillaceae_G; g__Bacillus_A; s__Bacillus_A thuringiensis	Bacillus thuringiensis
GCA_002552245.1	Bacillus thuringiensis	AFS095788	d__Bacteria; p__Firmicutes; c__Bacilli; o__Bacillales; f__Bacillaceae; g__Bacillus; s__Bacillus thuringiensis	d__Bacteria; p__Firmicutes; c__Bacilli; o__Bacillales; f__Bacillaceae_G; g__Bacillus_A; s__Bacillus_A thuringiensis	Bacillus thuringiensis
GCA_002552395.1	Bacillus thuringiensis	AFS094940	d__Bacteria; p__Firmicutes; c__Bacilli; o__Bacillales; f__Bacillaceae; g__Bacillus; s__Bacillus thuringiensis	d__Bacteria; p__Firmicutes; c__Bacilli; o__Bacillales; f__Bacillaceae_G; g__Bacillus_A; s__Bacillus_A thuringiensis	Bacillus thuringiensis
GCA_002553035.1	Bacillus thuringiensis	AFS096978	d__Bacteria; p__Firmicutes; c__Bacilli; o__Bacillales; f__Bacillaceae; g__Bacillus; s__Bacillus thuringiensis	d__Bacteria; p__Firmicutes; c__Bacilli; o__Bacillales; f__Bacillaceae_G; g__Bacillus_A; s__Bacillus_A thuringiensis	Bacillus thuringiensis
GCA_002553045.1	Bacillus thuringiensis	AFS096463	d__Bacteria; p__Firmicutes; c__Bacilli; o__Bacillales; f__Bacillaceae; g__Bacillus; s__Bacillus thuringiensis	d__Bacteria; p__Firmicutes; c__Bacilli; o__Bacillales; f__Bacillaceae_G; g__Bacillus_A; s__Bacillus_A thuringiensis	Bacillus thuringiensis
GCA_002553055.1	Bacillus thuringiensis	AFS096410	d__Bacteria; p__Firmicutes; c__Bacilli; o__Bacillales; f__Bacillaceae; g__Bacillus; s__Bacillus thuringiensis	d__Bacteria; p__Firmicutes; c__Bacilli; o__Bacillales; f__Bacillaceae_G; g__Bacillus_A; s__Bacillus_A thuringiensis	Bacillus thuringiensis
GCA_002553315.1	Bacillus thuringiensis	AFS090477	d__Bacteria; p__Firmicutes; c__Bacilli; o__Bacillales; f__Bacillaceae; g__Bacillus; s__Bacillus thuringiensis	d__Bacteria; p__Firmicutes; c__Bacilli; o__Bacillales; f__Bacillaceae_G; g__Bacillus_A; s__Bacillus_A thuringiensis	Bacillus thuringiensis
GCA_002558035.1	Bacillus thuringiensis	AFS012232	d__Bacteria; p__Firmicutes; c__Bacilli; o__Bacillales; f__Bacillaceae; g__Bacillus; s__Bacillus thuringiensis	d__Bacteria; p__Firmicutes; c__Bacilli; o__Bacillales; f__Bacillaceae_G; g__Bacillus_A; s__Bacillus_A thuringiensis	Bacillus thuringiensis
GCA_002558075.1	Bacillus thuringiensis	AFS011939	d__Bacteria; p__Firmicutes; c__Bacilli; o__Bacillales; f__Bacillaceae; g__Bacillus; s__Bacillus thuringiensis	d__Bacteria; p__Firmicutes; c__Bacilli; o__Bacillales; f__Bacillaceae_G; g__Bacillus_A; s__Bacillus_A thuringiensis	Bacillus thuringiensis
GCA_002558385.1	Bacillus thuringiensis	AFS006689	d__Bacteria; p__Firmicutes; c__Bacilli; o__Bacillales; f__Bacillaceae; g__Bacillus; s__Bacillus thuringiensis	d__Bacteria; p__Firmicutes; c__Bacilli; o__Bacillales; f__Bacillaceae_G; g__Bacillus_A; s__Bacillus_A thuringiensis	Bacillus thuringiensis
GCA_002558545.1	Bacillus thuringiensis	AFS005083	d__Bacteria; p__Firmicutes; c__Bacilli; o__Bacillales; f__Bacillaceae; g__Bacillus; s__Bacillus thuringiensis	d__Bacteria; p__Firmicutes; c__Bacilli; o__Bacillales; f__Bacillaceae_G; g__Bacillus_A; s__Bacillus_A thuringiensis	Bacillus thuringiensis
GCA_002558595.1	Bacillus thuringiensis	AFS005011	d__Bacteria; p__Firmicutes; c__Bacilli; o__Bacillales; f__Bacillaceae; g__Bacillus; s__Bacillus thuringiensis	d__Bacteria; p__Firmicutes; c__Bacilli; o__Bacillales; f__Bacillaceae_G; g__Bacillus_A; s__Bacillus_A thuringiensis	Bacillus thuringiensis
GCA_002558795.1	Bacillus thuringiensis	AFS003097	d__Bacteria; p__Firmicutes; c__Bacilli; o__Bacillales; f__Bacillaceae; g__Bacillus; s__Bacillus thuringiensis	d__Bacteria; p__Firmicutes; c__Bacilli; o__Bacillales; f__Bacillaceae_G; g__Bacillus_A; s__Bacillus_A thuringiensis	Bacillus thuringiensis
GCA_002558815.1	Bacillus thuringiensis	AFS002920	d__Bacteria; p__Firmicutes; c__Bacilli; o__Bacillales; f__Bacillaceae; g__Bacillus; s__Bacillus thuringiensis	d__Bacteria; p__Firmicutes; c__Bacilli; o__Bacillales; f__Bacillaceae_G; g__Bacillus_A; s__Bacillus_A thuringiensis	Bacillus thuringiensis
GCA_002559295.1	Bacillus thuringiensis	AFS002866	d__Bacteria; p__Firmicutes; c__Bacilli; o__Bacillales; f__Bacillaceae; g__Bacillus; s__Bacillus thuringiensis	d__Bacteria; p__Firmicutes; c__Bacilli; o__Bacillales; f__Bacillaceae_G; g__Bacillus_A; s__Bacillus_A thuringiensis	Bacillus thuringiensis
GCA_002559825.1	Bacillus thuringiensis	AFS027250	d__Bacteria; p__Firmicutes; c__Bacilli; o__Bacillales; f__Bacillaceae; g__Bacillus; s__Bacillus thuringiensis	d__Bacteria; p__Firmicutes; c__Bacilli; o__Bacillales; f__Bacillaceae_G; g__Bacillus_A; s__Bacillus_A thuringiensis	Bacillus thuringiensis
GCA_002559855.1	Bacillus thuringiensis	AFS027178	d__Bacteria; p__Firmicutes; c__Bacilli; o__Bacillales; f__Bacillaceae; g__Bacillus; s__Bacillus thuringiensis	d__Bacteria; p__Firmicutes; c__Bacilli; o__Bacillales; f__Bacillaceae_G; g__Bacillus_A; s__Bacillus_A thuringiensis	Bacillus thuringiensis
GCA_002559875.1	Bacillus thuringiensis	AFS026926	d__Bacteria; p__Firmicutes; c__Bacilli; o__Bacillales; f__Bacillaceae; g__Bacillus; s__Bacillus thuringiensis	d__Bacteria; p__Firmicutes; c__Bacilli; o__Bacillales; f__Bacillaceae_G; g__Bacillus_A; s__Bacillus_A thuringiensis	Bacillus thuringiensis
GCA_002559955.1	Bacillus thuringiensis	AFS026252	d__Bacteria; p__Firmicutes; c__Bacilli; o__Bacillales; f__Bacillaceae; g__Bacillus; s__Bacillus thuringiensis	d__Bacteria; p__Firmicutes; c__Bacilli; o__Bacillales; f__Bacillaceae_G; g__Bacillus_A; s__Bacillus_A thuringiensis	Bacillus thuringiensis
GCA_002560005.1	Bacillus thuringiensis	AFS025854	d__Bacteria; p__Firmicutes; c__Bacilli; o__Bacillales; f__Bacillaceae; g__Bacillus; s__Bacillus thuringiensis	d__Bacteria; p__Firmicutes; c__Bacilli; o__Bacillales; f__Bacillaceae_G; g__Bacillus_A; s__Bacillus_A thuringiensis	Bacillus thuringiensis
GCA_002560305.1	Bacillus thuringiensis	AFS024615	d__Bacteria; p__Firmicutes; c__Bacilli; o__Bacillales; f__Bacillaceae; g__Bacillus; s__Bacillus thuringiensis	d__Bacteria; p__Firmicutes; c__Bacilli; o__Bacillales; f__Bacillaceae_G; g__Bacillus_A; s__Bacillus_A thuringiensis	Bacillus thuringiensis
GCA_002560455.1	Bacillus thuringiensis	AFS023641	d__Bacteria; p__Firmicutes; c__Bacilli; o__Bacillales; f__Bacillaceae; g__Bacillus; s__Bacillus thuringiensis	d__Bacteria; p__Firmicutes; c__Bacilli; o__Bacillales; f__Bacillaceae_G; g__Bacillus_A; s__Bacillus_A thuringiensis	Bacillus thuringiensis
GCA_002560465.1	Bacillus thuringiensis	AFS023506	d__Bacteria; p__Firmicutes; c__Bacilli; o__Bacillales; f__Bacillaceae; g__Bacillus; s__Bacillus thuringiensis	d__Bacteria; p__Firmicutes; c__Bacilli; o__Bacillales; f__Bacillaceae_G; g__Bacillus_A; s__Bacillus_A thuringiensis	Bacillus thuringiensis
GCA_002560515.1	Bacillus thuringiensis	AFS023418	d__Bacteria; p__Firmicutes; c__Bacilli; o__Bacillales; f__Bacillaceae; g__Bacillus; s__Bacillus thuringiensis	d__Bacteria; p__Firmicutes; c__Bacilli; o__Bacillales; f__Bacillaceae_G; g__Bacillus_A; s__Bacillus_A thuringiensis	Bacillus thuringiensis
GCA_002560645.1	Bacillus thuringiensis	AFS022658	d__Bacteria; p__Firmicutes; c__Bacilli; o__Bacillales; f__Bacillaceae; g__Bacillus; s__Bacillus thuringiensis	d__Bacteria; p__Firmicutes; c__Bacilli; o__Bacillales; f__Bacillaceae_G; g__Bacillus_A; s__Bacillus_A thuringiensis	Bacillus thuringiensis
GCA_002561045.1	Bacillus thuringiensis	AFS018179	d__Bacteria; p__Firmicutes; c__Bacilli; o__Bacillales; f__Bacillaceae; g__Bacillus; s__Bacillus thuringiensis	d__Bacteria; p__Firmicutes; c__Bacilli; o__Bacillales; f__Bacillaceae_G; g__Bacillus_A; s__Bacillus_A thuringiensis	Bacillus thuringiensis
GCA_002561275.1	Bacillus thuringiensis	AFS016919	d__Bacteria; p__Firmicutes; c__Bacilli; o__Bacillales; f__Bacillaceae; g__Bacillus; s__Bacillus thuringiensis	d__Bacteria; p__Firmicutes; c__Bacilli; o__Bacillales; f__Bacillaceae_G; g__Bacillus_A; s__Bacillus_A thuringiensis	Bacillus thuringiensis
GCA_002561335.1	Bacillus thuringiensis	AFS016894	d__Bacteria; p__Firmicutes; c__Bacilli; o__Bacillales; f__Bacillaceae; g__Bacillus; s__Bacillus thuringiensis	d__Bacteria; p__Firmicutes; c__Bacilli; o__Bacillales; f__Bacillaceae_G; g__Bacillus_A; s__Bacillus_A thuringiensis	Bacillus thuringiensis
GCA_002561665.1	Bacillus thuringiensis	AFS011084	d__Bacteria; p__Firmicutes; c__Bacilli; o__Bacillales; f__Bacillaceae; g__Bacillus; s__Bacillus thuringiensis	d__Bacteria; p__Firmicutes; c__Bacilli; o__Bacillales; f__Bacillaceae_G; g__Bacillus_A; s__Bacillus_A thuringiensis	Bacillus thuringiensis
GCA_002561795.1	Bacillus thuringiensis	AFS019545	d__Bacteria; p__Firmicutes; c__Bacilli; o__Bacillales; f__Bacillaceae; g__Bacillus; s__Bacillus thuringiensis	d__Bacteria; p__Firmicutes; c__Bacilli; o__Bacillales; f__Bacillaceae_G; g__Bacillus_A; s__Bacillus_A thuringiensis	Bacillus thuringiensis
GCA_002562035.1	Bacillus thuringiensis	AFS014334	d__Bacteria; p__Firmicutes; c__Bacilli; o__Bacillales; f__Bacillaceae; g__Bacillus; s__Bacillus thuringiensis	d__Bacteria; p__Firmicutes; c__Bacilli; o__Bacillales; f__Bacillaceae_G; g__Bacillus_A; s__Bacillus_A thuringiensis	Bacillus thuringiensis
GCA_002562045.1	Bacillus thuringiensis	AFS011673	d__Bacteria; p__Firmicutes; c__Bacilli; o__Bacillales; f__Bacillaceae; g__Bacillus; s__Bacillus thuringiensis	d__Bacteria; p__Firmicutes; c__Bacilli; o__Bacillales; f__Bacillaceae_G; g__Bacillus_A; s__Bacillus_A thuringiensis	Bacillus thuringiensis
GCA_002562205.1	Bacillus thuringiensis	AFS009835	d__Bacteria; p__Firmicutes; c__Bacilli; o__Bacillales; f__Bacillaceae; g__Bacillus; s__Bacillus thuringiensis	d__Bacteria; p__Firmicutes; c__Bacilli; o__Bacillales; f__Bacillaceae_G; g__Bacillus_A; s__Bacillus_A thuringiensis	Bacillus thuringiensis
GCA_002562295.1	Bacillus thuringiensis	AFS009644	d__Bacteria; p__Firmicutes; c__Bacilli; o__Bacillales; f__Bacillaceae; g__Bacillus; s__Bacillus thuringiensis	d__Bacteria; p__Firmicutes; c__Bacilli; o__Bacillales; f__Bacillaceae_G; g__Bacillus_A; s__Bacillus_A thuringiensis	Bacillus thuringiensis
GCA_002562415.1	Bacillus thuringiensis	AFS009253	d__Bacteria; p__Firmicutes; c__Bacilli; o__Bacillales; f__Bacillaceae; g__Bacillus; s__Bacillus thuringiensis	d__Bacteria; p__Firmicutes; c__Bacilli; o__Bacillales; f__Bacillaceae_G; g__Bacillus_A; s__Bacillus_A thuringiensis	Bacillus thuringiensis
GCA_002562975.1	Bacillus thuringiensis	AFS029475	d__Bacteria; p__Firmicutes; c__Bacilli; o__Bacillales; f__Bacillaceae; g__Bacillus; s__Bacillus thuringiensis	d__Bacteria; p__Firmicutes; c__Bacilli; o__Bacillales; f__Bacillaceae_G; g__Bacillus_A; s__Bacillus_A thuringiensis	Bacillus thuringiensis
GCA_002563145.1	Bacillus thuringiensis	AFS020608	d__Bacteria; p__Firmicutes; c__Bacilli; o__Bacillales; f__Bacillaceae; g__Bacillus; s__Bacillus thuringiensis	d__Bacteria; p__Firmicutes; c__Bacilli; o__Bacillales; f__Bacillaceae_G; g__Bacillus_A; s__Bacillus_A thuringiensis	Bacillus thuringiensis
GCA_002563165.1	Bacillus thuringiensis	AFS021634	d__Bacteria; p__Firmicutes; c__Bacilli; o__Bacillales; f__Bacillaceae; g__Bacillus; s__Bacillus thuringiensis	d__Bacteria; p__Firmicutes; c__Bacilli; o__Bacillales; f__Bacillaceae_G; g__Bacillus_A; s__Bacillus_A thuringiensis	Bacillus thuringiensis
GCA_002563275.1	Bacillus thuringiensis	AFS020128	d__Bacteria; p__Firmicutes; c__Bacilli; o__Bacillales; f__Bacillaceae; g__Bacillus; s__Bacillus thuringiensis	d__Bacteria; p__Firmicutes; c__Bacilli; o__Bacillales; f__Bacillaceae_G; g__Bacillus_A; s__Bacillus_A thuringiensis	Bacillus thuringiensis
GCA_002564405.1	Bacillus thuringiensis	AFS088507	d__Bacteria; p__Firmicutes; c__Bacilli; o__Bacillales; f__Bacillaceae; g__Bacillus; s__Bacillus thuringiensis	d__Bacteria; p__Firmicutes; c__Bacilli; o__Bacillales; f__Bacillaceae_G; g__Bacillus_A; s__Bacillus_A thuringiensis	Bacillus thuringiensis
GCA_002564545.1	Bacillus thuringiensis	AFS087171	d__Bacteria; p__Firmicutes; c__Bacilli; o__Bacillales; f__Bacillaceae; g__Bacillus; s__Bacillus thuringiensis	d__Bacteria; p__Firmicutes; c__Bacilli; o__Bacillales; f__Bacillaceae_G; g__Bacillus_A; s__Bacillus_A thuringiensis	Bacillus thuringiensis
GCA_002565385.1	Bacillus thuringiensis	AFS084862	d__Bacteria; p__Firmicutes; c__Bacilli; o__Bacillales; f__Bacillaceae; g__Bacillus; s__Bacillus thuringiensis	d__Bacteria; p__Firmicutes; c__Bacilli; o__Bacillales; f__Bacillaceae_G; g__Bacillus_A; s__Bacillus_A thuringiensis	Bacillus thuringiensis
GCA_002565435.1	Bacillus thuringiensis	AFS083288	d__Bacteria; p__Firmicutes; c__Bacilli; o__Bacillales; f__Bacillaceae; g__Bacillus; s__Bacillus thuringiensis	d__Bacteria; p__Firmicutes; c__Bacilli; o__Bacillales; f__Bacillaceae_G; g__Bacillus_A; s__Bacillus_A thuringiensis	Bacillus thuringiensis
GCA_002565845.1	Bacillus thuringiensis	AFS076597	d__Bacteria; p__Firmicutes; c__Bacilli; o__Bacillales; f__Bacillaceae; g__Bacillus; s__Bacillus thuringiensis	d__Bacteria; p__Firmicutes; c__Bacilli; o__Bacillales; f__Bacillaceae_G; g__Bacillus_A; s__Bacillus_A thuringiensis	Bacillus thuringiensis
GCA_002565905.1	Bacillus thuringiensis	AFS076260	d__Bacteria; p__Firmicutes; c__Bacilli; o__Bacillales; f__Bacillaceae; g__Bacillus; s__Bacillus thuringiensis	d__Bacteria; p__Firmicutes; c__Bacilli; o__Bacillales; f__Bacillaceae_G; g__Bacillus_A; s__Bacillus_A thuringiensis	Bacillus thuringiensis
GCA_002566295.1	Bacillus thuringiensis	AFS082639	d__Bacteria; p__Firmicutes; c__Bacilli; o__Bacillales; f__Bacillaceae; g__Bacillus; s__Bacillus thuringiensis	d__Bacteria; p__Firmicutes; c__Bacilli; o__Bacillales; f__Bacillaceae_G; g__Bacillus_A; s__Bacillus_A thuringiensis	Bacillus thuringiensis
GCA_002566485.1	Bacillus thuringiensis	AFS079576	d__Bacteria; p__Firmicutes; c__Bacilli; o__Bacillales; f__Bacillaceae; g__Bacillus; s__Bacillus thuringiensis	d__Bacteria; p__Firmicutes; c__Bacilli; o__Bacillales; f__Bacillaceae_G; g__Bacillus_A; s__Bacillus_A thuringiensis	Bacillus thuringiensis
GCA_002566545.1	Bacillus thuringiensis	AFS078332	d__Bacteria; p__Firmicutes; c__Bacilli; o__Bacillales; f__Bacillaceae; g__Bacillus; s__Bacillus thuringiensis	d__Bacteria; p__Firmicutes; c__Bacilli; o__Bacillales; f__Bacillaceae_G; g__Bacillus_A; s__Bacillus_A thuringiensis	Bacillus thuringiensis
GCA_002566715.1	Bacillus thuringiensis	AFS075082	d__Bacteria; p__Firmicutes; c__Bacilli; o__Bacillales; f__Bacillaceae; g__Bacillus; s__Bacillus thuringiensis	d__Bacteria; p__Firmicutes; c__Bacilli; o__Bacillales; f__Bacillaceae_G; g__Bacillus_A; s__Bacillus_A thuringiensis	Bacillus thuringiensis
GCA_002567205.1	Bacillus thuringiensis	AFS071939	d__Bacteria; p__Firmicutes; c__Bacilli; o__Bacillales; f__Bacillaceae; g__Bacillus; s__Bacillus thuringiensis	d__Bacteria; p__Firmicutes; c__Bacilli; o__Bacillales; f__Bacillaceae_G; g__Bacillus_A; s__Bacillus_A thuringiensis	Bacillus thuringiensis
GCA_002567265.1	Bacillus thuringiensis	AFS071638	d__Bacteria; p__Firmicutes; c__Bacilli; o__Bacillales; f__Bacillaceae; g__Bacillus; s__Bacillus thuringiensis	d__Bacteria; p__Firmicutes; c__Bacilli; o__Bacillales; f__Bacillaceae_G; g__Bacillus_A; s__Bacillus_A thuringiensis	Bacillus thuringiensis
GCA_002567295.1	Bacillus thuringiensis	AFS071454	d__Bacteria; p__Firmicutes; c__Bacilli; o__Bacillales; f__Bacillaceae; g__Bacillus; s__Bacillus thuringiensis	d__Bacteria; p__Firmicutes; c__Bacilli; o__Bacillales; f__Bacillaceae_G; g__Bacillus_A; s__Bacillus_A thuringiensis	Bacillus thuringiensis
GCA_002567865.1	Bacillus thuringiensis	AFS067605	d__Bacteria; p__Firmicutes; c__Bacilli; o__Bacillales; f__Bacillaceae; g__Bacillus; s__Bacillus thuringiensis	d__Bacteria; p__Firmicutes; c__Bacilli; o__Bacillales; f__Bacillaceae_G; g__Bacillus_A; s__Bacillus_A thuringiensis	Bacillus thuringiensis
GCA_002567875.1	Bacillus thuringiensis	AFS066710	d__Bacteria; p__Firmicutes; c__Bacilli; o__Bacillales; f__Bacillaceae; g__Bacillus; s__Bacillus thuringiensis	d__Bacteria; p__Firmicutes; c__Bacilli; o__Bacillales; f__Bacillaceae_G; g__Bacillus_A; s__Bacillus_A thuringiensis	Bacillus thuringiensis
GCA_002568045.1	Bacillus thuringiensis	AFS065753	d__Bacteria; p__Firmicutes; c__Bacilli; o__Bacillales; f__Bacillaceae; g__Bacillus; s__Bacillus thuringiensis	d__Bacteria; p__Firmicutes; c__Bacilli; o__Bacillales; f__Bacillaceae_G; g__Bacillus_A; s__Bacillus_A thuringiensis	Bacillus thuringiensis
GCA_002568055.1	Bacillus thuringiensis	AFS065707	d__Bacteria; p__Firmicutes; c__Bacilli; o__Bacillales; f__Bacillaceae; g__Bacillus; s__Bacillus thuringiensis	d__Bacteria; p__Firmicutes; c__Bacilli; o__Bacillales; f__Bacillaceae_G; g__Bacillus_A; s__Bacillus_A thuringiensis	Bacillus thuringiensis
GCA_002568175.1	Bacillus thuringiensis	AFS067634	d__Bacteria; p__Firmicutes; c__Bacilli; o__Bacillales; f__Bacillaceae; g__Bacillus; s__Bacillus thuringiensis	d__Bacteria; p__Firmicutes; c__Bacilli; o__Bacillales; f__Bacillaceae_G; g__Bacillus_A; s__Bacillus_A thuringiensis	Bacillus thuringiensis
GCA_002568345.1	Bacillus thuringiensis	AFS063894	d__Bacteria; p__Firmicutes; c__Bacilli; o__Bacillales; f__Bacillaceae; g__Bacillus; s__Bacillus thuringiensis	d__Bacteria; p__Firmicutes; c__Bacilli; o__Bacillales; f__Bacillaceae_G; g__Bacillus_A; s__Bacillus_A thuringiensis	Bacillus thuringiensis
GCA_002568515.1	Bacillus thuringiensis	AFS066836	d__Bacteria; p__Firmicutes; c__Bacilli; o__Bacillales; f__Bacillaceae; g__Bacillus; s__Bacillus thuringiensis	d__Bacteria; p__Firmicutes; c__Bacilli; o__Bacillales; f__Bacillaceae_G; g__Bacillus_A; s__Bacillus_A thuringiensis	Bacillus thuringiensis
GCA_002570505.1	Bacillus thuringiensis	AFS061653	d__Bacteria; p__Firmicutes; c__Bacilli; o__Bacillales; f__Bacillaceae; g__Bacillus; s__Bacillus thuringiensis	d__Bacteria; p__Firmicutes; c__Bacilli; o__Bacillales; f__Bacillaceae_G; g__Bacillus_A; s__Bacillus_A thuringiensis	Bacillus thuringiensis
GCA_002570635.1	Bacillus thuringiensis	AFS059559	d__Bacteria; p__Firmicutes; c__Bacilli; o__Bacillales; f__Bacillaceae; g__Bacillus; s__Bacillus thuringiensis	d__Bacteria; p__Firmicutes; c__Bacilli; o__Bacillales; f__Bacillaceae_G; g__Bacillus_A; s__Bacillus_A thuringiensis	Bacillus thuringiensis
GCA_002570815.1	Bacillus thuringiensis	AFS061455	d__Bacteria; p__Firmicutes; c__Bacilli; o__Bacillales; f__Bacillaceae; g__Bacillus; s__Bacillus thuringiensis	d__Bacteria; p__Firmicutes; c__Bacilli; o__Bacillales; f__Bacillaceae_G; g__Bacillus_A; s__Bacillus_A thuringiensis	Bacillus thuringiensis
GCA_002570855.1	Bacillus thuringiensis	AFS061177	d__Bacteria; p__Firmicutes; c__Bacilli; o__Bacillales; f__Bacillaceae; g__Bacillus; s__Bacillus thuringiensis	d__Bacteria; p__Firmicutes; c__Bacilli; o__Bacillales; f__Bacillaceae_G; g__Bacillus_A; s__Bacillus_A thuringiensis	Bacillus thuringiensis
GCA_002570955.1	Bacillus thuringiensis	AFS059931	d__Bacteria; p__Firmicutes; c__Bacilli; o__Bacillales; f__Bacillaceae; g__Bacillus; s__Bacillus thuringiensis	d__Bacteria; p__Firmicutes; c__Bacilli; o__Bacillales; f__Bacillaceae_G; g__Bacillus_A; s__Bacillus_A thuringiensis	Bacillus thuringiensis
GCA_002571025.1	Bacillus thuringiensis	AFS059242	d__Bacteria; p__Firmicutes; c__Bacilli; o__Bacillales; f__Bacillaceae; g__Bacillus; s__Bacillus thuringiensis	d__Bacteria; p__Firmicutes; c__Bacilli; o__Bacillales; f__Bacillaceae_G; g__Bacillus_A; s__Bacillus_A thuringiensis	Bacillus thuringiensis
GCA_002571115.1	Bacillus thuringiensis	AFS063640	d__Bacteria; p__Firmicutes; c__Bacilli; o__Bacillales; f__Bacillaceae; g__Bacillus; s__Bacillus thuringiensis	d__Bacteria; p__Firmicutes; c__Bacilli; o__Bacillales; f__Bacillaceae_G; g__Bacillus_A; s__Bacillus_A thuringiensis	Bacillus thuringiensis
GCA_002571245.1	Bacillus thuringiensis	AFS059526	d__Bacteria; p__Firmicutes; c__Bacilli; o__Bacillales; f__Bacillaceae; g__Bacillus; s__Bacillus thuringiensis	d__Bacteria; p__Firmicutes; c__Bacilli; o__Bacillales; f__Bacillaceae_G; g__Bacillus_A; s__Bacillus_A thuringiensis	Bacillus thuringiensis
GCA_002571265.1	Bacillus thuringiensis	AFS059517	d__Bacteria; p__Firmicutes; c__Bacilli; o__Bacillales; f__Bacillaceae; g__Bacillus; s__Bacillus thuringiensis	d__Bacteria; p__Firmicutes; c__Bacilli; o__Bacillales; f__Bacillaceae_G; g__Bacillus_A; s__Bacillus_A thuringiensis	Bacillus thuringiensis
GCA_002574095.1	Bacillus thuringiensis	AFS058004	d__Bacteria; p__Firmicutes; c__Bacilli; o__Bacillales; f__Bacillaceae; g__Bacillus; s__Bacillus thuringiensis	d__Bacteria; p__Firmicutes; c__Bacilli; o__Bacillales; f__Bacillaceae_G; g__Bacillus_A; s__Bacillus_A thuringiensis	Bacillus thuringiensis
GCA_002574325.1	Bacillus thuringiensis	AFS056615	d__Bacteria; p__Firmicutes; c__Bacilli; o__Bacillales; f__Bacillaceae; g__Bacillus; s__Bacillus thuringiensis	d__Bacteria; p__Firmicutes; c__Bacilli; o__Bacillales; f__Bacillaceae_G; g__Bacillus_A; s__Bacillus_A thuringiensis	Bacillus thuringiensis
GCA_002574365.1	Bacillus thuringiensis	AFS056597	d__Bacteria; p__Firmicutes; c__Bacilli; o__Bacillales; f__Bacillaceae; g__Bacillus; s__Bacillus thuringiensis	d__Bacteria; p__Firmicutes; c__Bacilli; o__Bacillales; f__Bacillaceae_G; g__Bacillus_A; s__Bacillus_A thuringiensis	Bacillus thuringiensis
GCA_002574495.1	Bacillus thuringiensis	AFS055282	d__Bacteria; p__Firmicutes; c__Bacilli; o__Bacillales; f__Bacillaceae; g__Bacillus; s__Bacillus thuringiensis	d__Bacteria; p__Firmicutes; c__Bacilli; o__Bacillales; f__Bacillaceae_G; g__Bacillus_A; s__Bacillus_A thuringiensis	Bacillus thuringiensis
GCA_002574595.1	Bacillus thuringiensis	AFS054343	d__Bacteria; p__Firmicutes; c__Bacilli; o__Bacillales; f__Bacillaceae; g__Bacillus; s__Bacillus thuringiensis	d__Bacteria; p__Firmicutes; c__Bacilli; o__Bacillales; f__Bacillaceae_G; g__Bacillus_A; s__Bacillus_A thuringiensis	Bacillus thuringiensis
GCA_002574645.1	Bacillus thuringiensis	AFS055002	d__Bacteria; p__Firmicutes; c__Bacilli; o__Bacillales; f__Bacillaceae; g__Bacillus; s__Bacillus thuringiensis	d__Bacteria; p__Firmicutes; c__Bacilli; o__Bacillales; f__Bacillaceae_G; g__Bacillus_A; s__Bacillus_A thuringiensis	Bacillus thuringiensis
GCA_002574675.1	Bacillus thuringiensis	AFS054835	d__Bacteria; p__Firmicutes; c__Bacilli; o__Bacillales; f__Bacillaceae; g__Bacillus; s__Bacillus thuringiensis	d__Bacteria; p__Firmicutes; c__Bacilli; o__Bacillales; f__Bacillaceae_G; g__Bacillus_A; s__Bacillus_A thuringiensis	Bacillus thuringiensis
GCA_002574735.1	Bacillus thuringiensis	AFS058113	d__Bacteria; p__Firmicutes; c__Bacilli; o__Bacillales; f__Bacillaceae; g__Bacillus; s__Bacillus thuringiensis	d__Bacteria; p__Firmicutes; c__Bacilli; o__Bacillales; f__Bacillaceae_G; g__Bacillus_A; s__Bacillus_A thuringiensis	Bacillus thuringiensis
GCA_002575075.1	Bacillus thuringiensis	AFS053744	d__Bacteria; p__Firmicutes; c__Bacilli; o__Bacillales; f__Bacillaceae; g__Bacillus; s__Bacillus thuringiensis	d__Bacteria; p__Firmicutes; c__Bacilli; o__Bacillales; f__Bacillaceae_G; g__Bacillus_A; s__Bacillus_A thuringiensis	Bacillus thuringiensis
GCA_002575325.1	Bacillus thuringiensis	AFS052778	d__Bacteria; p__Firmicutes; c__Bacilli; o__Bacillales; f__Bacillaceae; g__Bacillus; s__Bacillus thuringiensis	d__Bacteria; p__Firmicutes; c__Bacilli; o__Bacillales; f__Bacillaceae_G; g__Bacillus_A; s__Bacillus_A thuringiensis	Bacillus thuringiensis
GCA_002575395.1	Bacillus thuringiensis	AFS052460	d__Bacteria; p__Firmicutes; c__Bacilli; o__Bacillales; f__Bacillaceae; g__Bacillus; s__Bacillus thuringiensis	d__Bacteria; p__Firmicutes; c__Bacilli; o__Bacillales; f__Bacillaceae_G; g__Bacillus_A; s__Bacillus_A thuringiensis	Bacillus thuringiensis
GCA_002575445.1	Bacillus thuringiensis	AFS052034	d__Bacteria; p__Firmicutes; c__Bacilli; o__Bacillales; f__Bacillaceae; g__Bacillus; s__Bacillus thuringiensis	d__Bacteria; p__Firmicutes; c__Bacilli; o__Bacillales; f__Bacillaceae_G; g__Bacillus_A; s__Bacillus_A thuringiensis	Bacillus thuringiensis
GCA_002575895.1	Bacillus thuringiensis	AFS048014	d__Bacteria; p__Firmicutes; c__Bacilli; o__Bacillales; f__Bacillaceae; g__Bacillus; s__Bacillus thuringiensis	d__Bacteria; p__Firmicutes; c__Bacilli; o__Bacillales; f__Bacillaceae_G; g__Bacillus_A; s__Bacillus_A thuringiensis	Bacillus thuringiensis
GCA_002575925.1	Bacillus thuringiensis	AFS047635	d__Bacteria; p__Firmicutes; c__Bacilli; o__Bacillales; f__Bacillaceae; g__Bacillus; s__Bacillus thuringiensis	d__Bacteria; p__Firmicutes; c__Bacilli; o__Bacillales; f__Bacillaceae_G; g__Bacillus_A; s__Bacillus_A thuringiensis	Bacillus thuringiensis
GCA_002576125.1	Bacillus thuringiensis	AFS045814	d__Bacteria; p__Firmicutes; c__Bacilli; o__Bacillales; f__Bacillaceae; g__Bacillus; s__Bacillus thuringiensis	d__Bacteria; p__Firmicutes; c__Bacilli; o__Bacillales; f__Bacillaceae_G; g__Bacillus_A; s__Bacillus_A thuringiensis	Bacillus thuringiensis
GCA_002576135.1	Bacillus thuringiensis	AFS045572	d__Bacteria; p__Firmicutes; c__Bacilli; o__Bacillales; f__Bacillaceae; g__Bacillus; s__Bacillus thuringiensis	d__Bacteria; p__Firmicutes; c__Bacilli; o__Bacillales; f__Bacillaceae_G; g__Bacillus_A; s__Bacillus_A thuringiensis	Bacillus thuringiensis
GCA_002576375.1	Bacillus thuringiensis	AFS043555	d__Bacteria; p__Firmicutes; c__Bacilli; o__Bacillales; f__Bacillaceae; g__Bacillus; s__Bacillus thuringiensis	d__Bacteria; p__Firmicutes; c__Bacilli; o__Bacillales; f__Bacillaceae_G; g__Bacillus_A; s__Bacillus_A thuringiensis	Bacillus thuringiensis
GCA_002576485.1	Bacillus thuringiensis	AFS043211	d__Bacteria; p__Firmicutes; c__Bacilli; o__Bacillales; f__Bacillaceae; g__Bacillus; s__Bacillus thuringiensis	d__Bacteria; p__Firmicutes; c__Bacilli; o__Bacillales; f__Bacillaceae_G; g__Bacillus_A; s__Bacillus_A thuringiensis	Bacillus thuringiensis
GCA_002576655.1	Bacillus thuringiensis	AFS048789	d__Bacteria; p__Firmicutes; c__Bacilli; o__Bacillales; f__Bacillaceae; g__Bacillus; s__Bacillus thuringiensis	d__Bacteria; p__Firmicutes; c__Bacilli; o__Bacillales; f__Bacillaceae_G; g__Bacillus_A; s__Bacillus_A thuringiensis	Bacillus thuringiensis
GCA_002576665.1	Bacillus thuringiensis	AFS048765	d__Bacteria; p__Firmicutes; c__Bacilli; o__Bacillales; f__Bacillaceae; g__Bacillus; s__Bacillus thuringiensis	d__Bacteria; p__Firmicutes; c__Bacilli; o__Bacillales; f__Bacillaceae_G; g__Bacillus_A; s__Bacillus_A thuringiensis	Bacillus thuringiensis
GCA_002576925.1	Bacillus thuringiensis	AFS045516	d__Bacteria; p__Firmicutes; c__Bacilli; o__Bacillales; f__Bacillaceae; g__Bacillus; s__Bacillus thuringiensis	d__Bacteria; p__Firmicutes; c__Bacilli; o__Bacillales; f__Bacillaceae_G; g__Bacillus_A; s__Bacillus_A thuringiensis	Bacillus thuringiensis
GCA_002577025.1	Bacillus thuringiensis	AFS043063	d__Bacteria; p__Firmicutes; c__Bacilli; o__Bacillales; f__Bacillaceae; g__Bacillus; s__Bacillus thuringiensis	d__Bacteria; p__Firmicutes; c__Bacilli; o__Bacillales; f__Bacillaceae_G; g__Bacillus_A; s__Bacillus_A thuringiensis	Bacillus thuringiensis
GCA_002577625.1	Bacillus thuringiensis	AFS040286	d__Bacteria; p__Firmicutes; c__Bacilli; o__Bacillales; f__Bacillaceae; g__Bacillus; s__Bacillus thuringiensis	d__Bacteria; p__Firmicutes; c__Bacilli; o__Bacillales; f__Bacillaceae_G; g__Bacillus_A; s__Bacillus_A thuringiensis	Bacillus thuringiensis
GCA_002577805.1	Bacillus thuringiensis	AFS040001	d__Bacteria; p__Firmicutes; c__Bacilli; o__Bacillales; f__Bacillaceae; g__Bacillus; s__Bacillus thuringiensis	d__Bacteria; p__Firmicutes; c__Bacilli; o__Bacillales; f__Bacillaceae_G; g__Bacillus_A; s__Bacillus_A thuringiensis	Bacillus thuringiensis
GCA_002577835.1	Bacillus thuringiensis	AFS039999	d__Bacteria; p__Firmicutes; c__Bacilli; o__Bacillales; f__Bacillaceae; g__Bacillus; s__Bacillus thuringiensis	d__Bacteria; p__Firmicutes; c__Bacilli; o__Bacillales; f__Bacillaceae_G; g__Bacillus_A; s__Bacillus_A thuringiensis	Bacillus thuringiensis
GCA_002582925.1	Bacillus thuringiensis	AFS034126	d__Bacteria; p__Firmicutes; c__Bacilli; o__Bacillales; f__Bacillaceae; g__Bacillus; s__Bacillus thuringiensis	d__Bacteria; p__Firmicutes; c__Bacilli; o__Bacillales; f__Bacillaceae_G; g__Bacillus_A; s__Bacillus_A thuringiensis	Bacillus thuringiensis
GCA_002583235.1	Bacillus thuringiensis	AFS031631	d__Bacteria; p__Firmicutes; c__Bacilli; o__Bacillales; f__Bacillaceae; g__Bacillus; s__Bacillus thuringiensis	d__Bacteria; p__Firmicutes; c__Bacilli; o__Bacillales; f__Bacillaceae_G; g__Bacillus_A; s__Bacillus_A thuringiensis	Bacillus thuringiensis
GCA_002583445.1	Bacillus thuringiensis	AFS029963	d__Bacteria; p__Firmicutes; c__Bacilli; o__Bacillales; f__Bacillaceae; g__Bacillus; s__Bacillus thuringiensis	d__Bacteria; p__Firmicutes; c__Bacilli; o__Bacillales; f__Bacillaceae_G; g__Bacillus_A; s__Bacillus_A thuringiensis	Bacillus thuringiensis
GCA_002583505.1	Bacillus thuringiensis	AFS030179	d__Bacteria; p__Firmicutes; c__Bacilli; o__Bacillales; f__Bacillaceae; g__Bacillus; s__Bacillus thuringiensis	d__Bacteria; p__Firmicutes; c__Bacilli; o__Bacillales; f__Bacillaceae_G; g__Bacillus_A; s__Bacillus_A thuringiensis	Bacillus thuringiensis
GCA_002584205.1	Bacillus thuringiensis	AFS034708	d__Bacteria; p__Firmicutes; c__Bacilli; o__Bacillales; f__Bacillaceae; g__Bacillus; s__Bacillus thuringiensis	d__Bacteria; p__Firmicutes; c__Bacilli; o__Bacillales; f__Bacillaceae_G; g__Bacillus_A; s__Bacillus_A thuringiensis	Bacillus thuringiensis
GCA_002584325.1	Bacillus thuringiensis	AFS033597	d__Bacteria; p__Firmicutes; c__Bacilli; o__Bacillales; f__Bacillaceae; g__Bacillus; s__Bacillus thuringiensis	d__Bacteria; p__Firmicutes; c__Bacilli; o__Bacillales; f__Bacillaceae_G; g__Bacillus_A; s__Bacillus_A thuringiensis	Bacillus thuringiensis
GCA_002584605.1	Bacillus thuringiensis	AFS031651	d__Bacteria; p__Firmicutes; c__Bacilli; o__Bacillales; f__Bacillaceae; g__Bacillus; s__Bacillus thuringiensis	d__Bacteria; p__Firmicutes; c__Bacilli; o__Bacillales; f__Bacillaceae_G; g__Bacillus_A; s__Bacillus_A thuringiensis	Bacillus thuringiensis
GCA_002584925.1	Bacillus thuringiensis	AFS029767	d__Bacteria; p__Firmicutes; c__Bacilli; o__Bacillales; f__Bacillaceae; g__Bacillus; s__Bacillus thuringiensis	d__Bacteria; p__Firmicutes; c__Bacilli; o__Bacillales; f__Bacillaceae_G; g__Bacillus_A; s__Bacillus_A thuringiensis	Bacillus thuringiensis
GCA_002147475.1	Bacillus thuringiensis serovar ostriniae	BGSC 4Z1	d__Bacteria; p__Firmicutes; c__Bacilli; o__Bacillales; f__Bacillaceae; g__Bacillus; s__Bacillus thuringiensis	d__Bacteria; p__Firmicutes; c__Bacilli; o__Bacillales; f__Bacillaceae_G; g__Bacillus_A; s__Bacillus_A thuringiensis	Bacillus thuringiensis
GCA_002146395.1	Bacillus thuringiensis serovar silo	BGSC 4AG1	d__Bacteria; p__Firmicutes; c__Bacilli; o__Bacillales; f__Bacillaceae; g__Bacillus; s__Bacillus thuringiensis	d__Bacteria; p__Firmicutes; c__Bacilli; o__Bacillales; f__Bacillaceae_G; g__Bacillus_A; s__Bacillus_A thuringiensis	Bacillus thuringiensis
GCA_002146345.1	Bacillus thuringiensis serovar toguchini	BGSC 4AD1	d__Bacteria; p__Firmicutes; c__Bacilli; o__Bacillales; f__Bacillaceae; g__Bacillus; s__Bacillus thuringiensis	d__Bacteria; p__Firmicutes; c__Bacilli; o__Bacillales; f__Bacillaceae_G; g__Bacillus_A; s__Bacillus_A thuringiensis	Bacillus thuringiensis
GCA_001182785.1	Bacillus thuringiensis	HS18-1	d__Bacteria; p__Firmicutes; c__Bacilli; o__Bacillales; f__Bacillaceae; g__Bacillus; s__Bacillus thuringiensis	d__Bacteria; p__Firmicutes; c__Bacilli; o__Bacillales; f__Bacillaceae_G; g__Bacillus_A; s__Bacillus_A thuringiensis	Bacillus thuringiensis
GCA_001685565.1	Bacillus thuringiensis	MYBT18246	d__Bacteria; p__Firmicutes; c__Bacilli; o__Bacillales; f__Bacillaceae; g__Bacillus; s__Bacillus thuringiensis	d__Bacteria; p__Firmicutes; c__Bacilli; o__Bacillales; f__Bacillaceae_G; g__Bacillus_A; s__Bacillus_A thuringiensis	Bacillus thuringiensis
GCA_001883945.1	Bacillus thuringiensis	FN31	d__Bacteria; p__Firmicutes; c__Bacilli; o__Bacillales; f__Bacillaceae; g__Bacillus; s__Bacillus thuringiensis	d__Bacteria; p__Firmicutes; c__Bacilli; o__Bacillales; f__Bacillaceae_G; g__Bacillus_A; s__Bacillus_A thuringiensis	Bacillus thuringiensis
GCA_002024545.1	Bacillus thuringiensis	DNG9	d__Bacteria; p__Firmicutes; c__Bacilli; o__Bacillales; f__Bacillaceae; g__Bacillus; s__Bacillus thuringiensis	d__Bacteria; p__Firmicutes; c__Bacilli; o__Bacillales; f__Bacillaceae_G; g__Bacillus_A; s__Bacillus_A thuringiensis	Bacillus thuringiensis
GCA_002550185.1	Bacillus thuringiensis	AFS098506	d__Bacteria; p__Firmicutes; c__Bacilli; o__Bacillales; f__Bacillaceae; g__Bacillus; s__Bacillus thuringiensis	d__Bacteria; p__Firmicutes; c__Bacilli; o__Bacillales; f__Bacillaceae_G; g__Bacillus_A; s__Bacillus_A thuringiensis	Bacillus thuringiensis
GCA_002550215.1	Bacillus thuringiensis	AFS098399	d__Bacteria; p__Firmicutes; c__Bacilli; o__Bacillales; f__Bacillaceae; g__Bacillus; s__Bacillus thuringiensis	d__Bacteria; p__Firmicutes; c__Bacilli; o__Bacillales; f__Bacillaceae_G; g__Bacillus_A; s__Bacillus_A thuringiensis	Bacillus thuringiensis
GCA_002551805.1	Bacillus thuringiensis	AFS098336	d__Bacteria; p__Firmicutes; c__Bacilli; o__Bacillales; f__Bacillaceae; g__Bacillus; s__Bacillus thuringiensis	d__Bacteria; p__Firmicutes; c__Bacilli; o__Bacillales; f__Bacillaceae_G; g__Bacillus_A; s__Bacillus_A thuringiensis	Bacillus thuringiensis
GCA_002552415.1	Bacillus thuringiensis	AFS094706	d__Bacteria; p__Firmicutes; c__Bacilli; o__Bacillales; f__Bacillaceae; g__Bacillus; s__Bacillus thuringiensis	d__Bacteria; p__Firmicutes; c__Bacilli; o__Bacillales; f__Bacillaceae_G; g__Bacillus_A; s__Bacillus_A thuringiensis	Bacillus thuringiensis
GCA_002552905.1	Bacillus thuringiensis	AFS099505	d__Bacteria; p__Firmicutes; c__Bacilli; o__Bacillales; f__Bacillaceae; g__Bacillus; s__Bacillus thuringiensis	d__Bacteria; p__Firmicutes; c__Bacilli; o__Bacillales; f__Bacillaceae_G; g__Bacillus_A; s__Bacillus_A thuringiensis	Bacillus thuringiensis
GCA_002552915.1	Bacillus thuringiensis	AFS099341	d__Bacteria; p__Firmicutes; c__Bacilli; o__Bacillales; f__Bacillaceae; g__Bacillus; s__Bacillus thuringiensis	d__Bacteria; p__Firmicutes; c__Bacilli; o__Bacillales; f__Bacillaceae_G; g__Bacillus_A; s__Bacillus_A thuringiensis	Bacillus thuringiensis
GCA_002552985.1	Bacillus thuringiensis	AFS097514	d__Bacteria; p__Firmicutes; c__Bacilli; o__Bacillales; f__Bacillaceae; g__Bacillus; s__Bacillus thuringiensis	d__Bacteria; p__Firmicutes; c__Bacilli; o__Bacillales; f__Bacillaceae_G; g__Bacillus_A; s__Bacillus_A thuringiensis	Bacillus thuringiensis
GCA_002558335.1	Bacillus thuringiensis	AFS007186	d__Bacteria; p__Firmicutes; c__Bacilli; o__Bacillales; f__Bacillaceae; g__Bacillus; s__Bacillus thuringiensis	d__Bacteria; p__Firmicutes; c__Bacilli; o__Bacillales; f__Bacillaceae_G; g__Bacillus_A; s__Bacillus_A thuringiensis	Bacillus thuringiensis
GCA_002558555.1	Bacillus thuringiensis	AFS005023	d__Bacteria; p__Firmicutes; c__Bacilli; o__Bacillales; f__Bacillaceae; g__Bacillus; s__Bacillus thuringiensis	d__Bacteria; p__Firmicutes; c__Bacilli; o__Bacillales; f__Bacillaceae_G; g__Bacillus_A; s__Bacillus_A thuringiensis	Bacillus thuringiensis
GCA_002558995.1	Bacillus thuringiensis	AFS001991	d__Bacteria; p__Firmicutes; c__Bacilli; o__Bacillales; f__Bacillaceae; g__Bacillus; s__Bacillus thuringiensis	d__Bacteria; p__Firmicutes; c__Bacilli; o__Bacillales; f__Bacillaceae_G; g__Bacillus_A; s__Bacillus_A thuringiensis	Bacillus thuringiensis
GCA_002560695.1	Bacillus thuringiensis	AFS022504	d__Bacteria; p__Firmicutes; c__Bacilli; o__Bacillales; f__Bacillaceae; g__Bacillus; s__Bacillus thuringiensis	d__Bacteria; p__Firmicutes; c__Bacilli; o__Bacillales; f__Bacillaceae_G; g__Bacillus_A; s__Bacillus_A thuringiensis	Bacillus thuringiensis
GCA_002560855.1	Bacillus thuringiensis	AFS021667	d__Bacteria; p__Firmicutes; c__Bacilli; o__Bacillales; f__Bacillaceae; g__Bacillus; s__Bacillus thuringiensis	d__Bacteria; p__Firmicutes; c__Bacilli; o__Bacillales; f__Bacillaceae_G; g__Bacillus_A; s__Bacillus_A thuringiensis	Bacillus thuringiensis
GCA_002561475.1	Bacillus thuringiensis	AFS015432	d__Bacteria; p__Firmicutes; c__Bacilli; o__Bacillales; f__Bacillaceae; g__Bacillus; s__Bacillus thuringiensis	d__Bacteria; p__Firmicutes; c__Bacilli; o__Bacillales; f__Bacillaceae_G; g__Bacillus_A; s__Bacillus_A thuringiensis	Bacillus thuringiensis
GCA_002561585.1	Bacillus thuringiensis	AFS014145	d__Bacteria; p__Firmicutes; c__Bacilli; o__Bacillales; f__Bacillaceae; g__Bacillus; s__Bacillus thuringiensis	d__Bacteria; p__Firmicutes; c__Bacilli; o__Bacillales; f__Bacillaceae_G; g__Bacillus_A; s__Bacillus_A thuringiensis	Bacillus thuringiensis
GCA_002561645.1	Bacillus thuringiensis	AFS011848	d__Bacteria; p__Firmicutes; c__Bacilli; o__Bacillales; f__Bacillaceae; g__Bacillus; s__Bacillus thuringiensis	d__Bacteria; p__Firmicutes; c__Bacilli; o__Bacillales; f__Bacillaceae_G; g__Bacillus_A; s__Bacillus_A thuringiensis	Bacillus thuringiensis
GCA_002561735.1	Bacillus thuringiensis	AFS010823	d__Bacteria; p__Firmicutes; c__Bacilli; o__Bacillales; f__Bacillaceae; g__Bacillus; s__Bacillus thuringiensis	d__Bacteria; p__Firmicutes; c__Bacilli; o__Bacillales; f__Bacillaceae_G; g__Bacillus_A; s__Bacillus_A thuringiensis	Bacillus thuringiensis
GCA_002562425.1	Bacillus thuringiensis	AFS009218	d__Bacteria; p__Firmicutes; c__Bacilli; o__Bacillales; f__Bacillaceae; g__Bacillus; s__Bacillus thuringiensis	d__Bacteria; p__Firmicutes; c__Bacilli; o__Bacillales; f__Bacillaceae_G; g__Bacillus_A; s__Bacillus_A thuringiensis	Bacillus thuringiensis
GCA_002566325.1	Bacillus thuringiensis	AFS082247	d__Bacteria; p__Firmicutes; c__Bacilli; o__Bacillales; f__Bacillaceae; g__Bacillus; s__Bacillus thuringiensis	d__Bacteria; p__Firmicutes; c__Bacilli; o__Bacillales; f__Bacillaceae_G; g__Bacillus_A; s__Bacillus_A thuringiensis	Bacillus thuringiensis
GCA_002566355.1	Bacillus thuringiensis	AFS081620	d__Bacteria; p__Firmicutes; c__Bacilli; o__Bacillales; f__Bacillaceae; g__Bacillus; s__Bacillus thuringiensis	d__Bacteria; p__Firmicutes; c__Bacilli; o__Bacillales; f__Bacillaceae_G; g__Bacillus_A; s__Bacillus_A thuringiensis	Bacillus thuringiensis
GCA_002566555.1	Bacillus thuringiensis	AFS077661	d__Bacteria; p__Firmicutes; c__Bacilli; o__Bacillales; f__Bacillaceae; g__Bacillus; s__Bacillus thuringiensis	d__Bacteria; p__Firmicutes; c__Bacilli; o__Bacillales; f__Bacillaceae_G; g__Bacillus_A; s__Bacillus_A thuringiensis	Bacillus thuringiensis
GCA_002566935.1	Bacillus thuringiensis	AFS073530	d__Bacteria; p__Firmicutes; c__Bacilli; o__Bacillales; f__Bacillaceae; g__Bacillus; s__Bacillus thuringiensis	d__Bacteria; p__Firmicutes; c__Bacilli; o__Bacillales; f__Bacillaceae_G; g__Bacillus_A; s__Bacillus_A thuringiensis	Bacillus thuringiensis
GCA_002568585.1	Bacillus thuringiensis	AFS065400	d__Bacteria; p__Firmicutes; c__Bacilli; o__Bacillales; f__Bacillaceae; g__Bacillus; s__Bacillus thuringiensis	d__Bacteria; p__Firmicutes; c__Bacilli; o__Bacillales; f__Bacillaceae_G; g__Bacillus_A; s__Bacillus_A thuringiensis	Bacillus thuringiensis
GCA_002570585.1	Bacillus thuringiensis	AFS059914	d__Bacteria; p__Firmicutes; c__Bacilli; o__Bacillales; f__Bacillaceae; g__Bacillus; s__Bacillus thuringiensis	d__Bacteria; p__Firmicutes; c__Bacilli; o__Bacillales; f__Bacillaceae_G; g__Bacillus_A; s__Bacillus_A thuringiensis	Bacillus thuringiensis
GCA_002570735.1	Bacillus thuringiensis	AFS064137	d__Bacteria; p__Firmicutes; c__Bacilli; o__Bacillales; f__Bacillaceae; g__Bacillus; s__Bacillus thuringiensis	d__Bacteria; p__Firmicutes; c__Bacilli; o__Bacillales; f__Bacillaceae_G; g__Bacillus_A; s__Bacillus_A thuringiensis	Bacillus thuringiensis
GCA_002570885.1	Bacillus thuringiensis	AFS060060	d__Bacteria; p__Firmicutes; c__Bacilli; o__Bacillales; f__Bacillaceae; g__Bacillus; s__Bacillus thuringiensis	d__Bacteria; p__Firmicutes; c__Bacilli; o__Bacillales; f__Bacillaceae_G; g__Bacillus_A; s__Bacillus_A thuringiensis	Bacillus thuringiensis
GCA_002571105.1	Bacillus thuringiensis	AFS063736	d__Bacteria; p__Firmicutes; c__Bacilli; o__Bacillales; f__Bacillaceae; g__Bacillus; s__Bacillus thuringiensis	d__Bacteria; p__Firmicutes; c__Bacilli; o__Bacillales; f__Bacillaceae_G; g__Bacillus_A; s__Bacillus_A thuringiensis	Bacillus thuringiensis
GCA_002574115.1	Bacillus thuringiensis	AFS057829	d__Bacteria; p__Firmicutes; c__Bacilli; o__Bacillales; f__Bacillaceae; g__Bacillus; s__Bacillus thuringiensis	d__Bacteria; p__Firmicutes; c__Bacilli; o__Bacillales; f__Bacillaceae_G; g__Bacillus_A; s__Bacillus_A thuringiensis	Bacillus thuringiensis
GCA_002574125.1	Bacillus thuringiensis	AFS058254	d__Bacteria; p__Firmicutes; c__Bacilli; o__Bacillales; f__Bacillaceae; g__Bacillus; s__Bacillus thuringiensis	d__Bacteria; p__Firmicutes; c__Bacilli; o__Bacillales; f__Bacillaceae_G; g__Bacillus_A; s__Bacillus_A thuringiensis	Bacillus thuringiensis
GCA_002574435.1	Bacillus thuringiensis	AFS055854	d__Bacteria; p__Firmicutes; c__Bacilli; o__Bacillales; f__Bacillaceae; g__Bacillus; s__Bacillus thuringiensis	d__Bacteria; p__Firmicutes; c__Bacilli; o__Bacillales; f__Bacillaceae_G; g__Bacillus_A; s__Bacillus_A thuringiensis	Bacillus thuringiensis
GCA_002574695.1	Bacillus thuringiensis	AFS057784	d__Bacteria; p__Firmicutes; c__Bacilli; o__Bacillales; f__Bacillaceae; g__Bacillus; s__Bacillus thuringiensis	d__Bacteria; p__Firmicutes; c__Bacilli; o__Bacillales; f__Bacillaceae_G; g__Bacillus_A; s__Bacillus_A thuringiensis	Bacillus thuringiensis
GCA_002574895.1	Bacillus thuringiensis	AFS056009	d__Bacteria; p__Firmicutes; c__Bacilli; o__Bacillales; f__Bacillaceae; g__Bacillus; s__Bacillus thuringiensis	d__Bacteria; p__Firmicutes; c__Bacilli; o__Bacillales; f__Bacillaceae_G; g__Bacillus_A; s__Bacillus_A thuringiensis	Bacillus thuringiensis
GCA_002575305.1	Bacillus thuringiensis	AFS052794	d__Bacteria; p__Firmicutes; c__Bacilli; o__Bacillales; f__Bacillaceae; g__Bacillus; s__Bacillus thuringiensis	d__Bacteria; p__Firmicutes; c__Bacilli; o__Bacillales; f__Bacillaceae_G; g__Bacillus_A; s__Bacillus_A thuringiensis	Bacillus thuringiensis
GCA_002575365.1	Bacillus thuringiensis	AFS052676	d__Bacteria; p__Firmicutes; c__Bacilli; o__Bacillales; f__Bacillaceae; g__Bacillus; s__Bacillus thuringiensis	d__Bacteria; p__Firmicutes; c__Bacilli; o__Bacillales; f__Bacillaceae_G; g__Bacillus_A; s__Bacillus_A thuringiensis	Bacillus thuringiensis
GCA_002576585.1	Bacillus thuringiensis	AFS050081	d__Bacteria; p__Firmicutes; c__Bacilli; o__Bacillales; f__Bacillaceae; g__Bacillus; s__Bacillus thuringiensis	d__Bacteria; p__Firmicutes; c__Bacilli; o__Bacillales; f__Bacillaceae_G; g__Bacillus_A; s__Bacillus_A thuringiensis	Bacillus thuringiensis
GCA_002576645.1	Bacillus thuringiensis	AFS049152	d__Bacteria; p__Firmicutes; c__Bacilli; o__Bacillales; f__Bacillaceae; g__Bacillus; s__Bacillus thuringiensis	d__Bacteria; p__Firmicutes; c__Bacilli; o__Bacillales; f__Bacillaceae_G; g__Bacillus_A; s__Bacillus_A thuringiensis	Bacillus thuringiensis
GCA_002576755.1	Bacillus thuringiensis	AFS047607	d__Bacteria; p__Firmicutes; c__Bacilli; o__Bacillales; f__Bacillaceae; g__Bacillus; s__Bacillus thuringiensis	d__Bacteria; p__Firmicutes; c__Bacilli; o__Bacillales; f__Bacillaceae_G; g__Bacillus_A; s__Bacillus_A thuringiensis	Bacillus thuringiensis
GCA_002576765.1	Bacillus thuringiensis	AFS047495	d__Bacteria; p__Firmicutes; c__Bacilli; o__Bacillales; f__Bacillaceae; g__Bacillus; s__Bacillus thuringiensis	d__Bacteria; p__Firmicutes; c__Bacilli; o__Bacillales; f__Bacillaceae_G; g__Bacillus_A; s__Bacillus_A thuringiensis	Bacillus thuringiensis
GCA_002577255.1	Bacillus thuringiensis	AFS041586	d__Bacteria; p__Firmicutes; c__Bacilli; o__Bacillales; f__Bacillaceae; g__Bacillus; s__Bacillus thuringiensis	d__Bacteria; p__Firmicutes; c__Bacilli; o__Bacillales; f__Bacillaceae_G; g__Bacillus_A; s__Bacillus_A thuringiensis	Bacillus thuringiensis
GCA_002577565.1	Bacillus thuringiensis	AFS040438	d__Bacteria; p__Firmicutes; c__Bacilli; o__Bacillales; f__Bacillaceae; g__Bacillus; s__Bacillus thuringiensis	d__Bacteria; p__Firmicutes; c__Bacilli; o__Bacillales; f__Bacillaceae_G; g__Bacillus_A; s__Bacillus_A thuringiensis	Bacillus thuringiensis
GCA_002578165.1	Bacillus thuringiensis	AFS039774	d__Bacteria; p__Firmicutes; c__Bacilli; o__Bacillales; f__Bacillaceae; g__Bacillus; s__Bacillus thuringiensis	d__Bacteria; p__Firmicutes; c__Bacilli; o__Bacillales; f__Bacillaceae_G; g__Bacillus_A; s__Bacillus_A thuringiensis	Bacillus thuringiensis
GCA_002578625.1	Bacillus thuringiensis	AFS038158	d__Bacteria; p__Firmicutes; c__Bacilli; o__Bacillales; f__Bacillaceae; g__Bacillus; s__Bacillus thuringiensis	d__Bacteria; p__Firmicutes; c__Bacilli; o__Bacillales; f__Bacillaceae_G; g__Bacillus_A; s__Bacillus_A thuringiensis	Bacillus thuringiensis
GCA_002583285.1	Bacillus thuringiensis	AFS030961	d__Bacteria; p__Firmicutes; c__Bacilli; o__Bacillales; f__Bacillaceae; g__Bacillus; s__Bacillus thuringiensis	d__Bacteria; p__Firmicutes; c__Bacilli; o__Bacillales; f__Bacillaceae_G; g__Bacillus_A; s__Bacillus_A thuringiensis	Bacillus thuringiensis
GCA_002583895.1	Bacillus thuringiensis	AFS036350	d__Bacteria; p__Firmicutes; c__Bacilli; o__Bacillales; f__Bacillaceae; g__Bacillus; s__Bacillus thuringiensis	d__Bacteria; p__Firmicutes; c__Bacilli; o__Bacillales; f__Bacillaceae_G; g__Bacillus_A; s__Bacillus_A thuringiensis	Bacillus thuringiensis
GCA_003150715.1	Bacillus thuringiensis	rc6	d__Bacteria; p__Firmicutes; c__Bacilli; o__Bacillales; f__Bacillaceae; g__Bacillus; s__Bacillus thuringiensis	d__Bacteria; p__Firmicutes; c__Bacilli; o__Bacillales; f__Bacillaceae_G; g__Bacillus_A; s__Bacillus_A thuringiensis	Bacillus thuringiensis
GCA_003612265.1	Bacillus thuringiensis	c-21	d__Bacteria; p__Firmicutes; c__Bacilli; o__Bacillales; f__Bacillaceae; g__Bacillus; s__Bacillus thuringiensis	d__Bacteria; p__Firmicutes; c__Bacilli; o__Bacillales; f__Bacillaceae_G; g__Bacillus_A; s__Bacillus_A thuringiensis	Bacillus thuringiensis
GCA_001721165.1	Bacillus thuringiensis Bt18247	Bt18247	d__Bacteria; p__Firmicutes; c__Bacilli; o__Bacillales; f__Bacillaceae; g__Bacillus; s__Bacillus thuringiensis	d__Bacteria; p__Firmicutes; c__Bacilli; o__Bacillales; f__Bacillaceae_G; g__Bacillus_A; s__Bacillus_A thuringiensis	Bacillus thuringiensis
GCA_000306745.1	Bacillus thuringiensis Bt407	407	d__Bacteria; p__Firmicutes; c__Bacilli; o__Bacillales; f__Bacillaceae; g__Bacillus; s__Bacillus thuringiensis	d__Bacteria; p__Firmicutes; c__Bacilli; o__Bacillales; f__Bacillaceae_G; g__Bacillus_A; s__Bacillus_A thuringiensis	Bacillus thuringiensis
GCA_000161615.1	Bacillus thuringiensis serovar berliner ATCC 10792	ATCC 10792	d__Bacteria; p__Firmicutes; c__Bacilli; o__Bacillales; f__Bacillaceae; g__Bacillus; s__Bacillus thuringiensis	d__Bacteria; p__Firmicutes; c__Bacilli; o__Bacillales; f__Bacillaceae_G; g__Bacillus_A; s__Bacillus_A thuringiensis	Bacillus thuringiensis
GCA_000193355.1	Bacillus thuringiensis serovar chinensis CT-43	CT-43	d__Bacteria; p__Firmicutes; c__Bacilli; o__Bacillales; f__Bacillaceae; g__Bacillus; s__Bacillus thuringiensis	d__Bacteria; p__Firmicutes; c__Bacilli; o__Bacillales; f__Bacillaceae_G; g__Bacillus_A; s__Bacillus_A thuringiensis	Bacillus thuringiensis
GCA_002147895.1	Bacillus thuringiensis serovar higo	BGSC 4AU1	d__Bacteria; p__Firmicutes; c__Bacilli; o__Bacillales; f__Bacillaceae; g__Bacillus; s__Bacillus thuringiensis	d__Bacteria; p__Firmicutes; c__Bacilli; o__Bacillales; f__Bacillaceae_G; g__Bacillus_A; s__Bacillus_A thuringiensis	Bacillus thuringiensis
GCA_002912045.1	Bacillus thuringiensis serovar higo	NRRL B-23150	d__Bacteria; p__Firmicutes; c__Bacilli; o__Bacillales; f__Bacillaceae; g__Bacillus; s__Bacillus thuringiensis	d__Bacteria; p__Firmicutes; c__Bacilli; o__Bacillales; f__Bacillaceae_G; g__Bacillus_A; s__Bacillus_A thuringiensis	Bacillus thuringiensis
GCA_002148105.1	Bacillus thuringiensis serovar indiana	h16	d__Bacteria; p__Firmicutes; c__Bacilli; o__Bacillales; f__Bacillaceae; g__Bacillus; s__Bacillus thuringiensis	d__Bacteria; p__Firmicutes; c__Bacilli; o__Bacillales; f__Bacillaceae_G; g__Bacillus_A; s__Bacillus_A thuringiensis	Bacillus thuringiensis
GCA_002146755.1	Bacillus thuringiensis serovar kim	BGSC 4BP1	d__Bacteria; p__Firmicutes; c__Bacilli; o__Bacillales; f__Bacillaceae; g__Bacillus; s__Bacillus thuringiensis	d__Bacteria; p__Firmicutes; c__Bacilli; o__Bacillales; f__Bacillaceae_G; g__Bacillus_A; s__Bacillus_A thuringiensis	Bacillus thuringiensis
GCA_002147395.1	Bacillus thuringiensis serovar kyushuensis	BGSC 4U1	d__Bacteria; p__Firmicutes; c__Bacilli; o__Bacillales; f__Bacillaceae; g__Bacillus; s__Bacillus thuringiensis	d__Bacteria; p__Firmicutes; c__Bacilli; o__Bacillales; f__Bacillaceae_G; g__Bacillus_A; s__Bacillus_A thuringiensis	Bacillus thuringiensis
GCA_002146335.1	Bacillus thuringiensis serovar thuringiensis	BGSC 4A4	d__Bacteria; p__Firmicutes; c__Bacilli; o__Bacillales; f__Bacillaceae; g__Bacillus; s__Bacillus thuringiensis	d__Bacteria; p__Firmicutes; c__Bacilli; o__Bacillales; f__Bacillaceae_G; g__Bacillus_A; s__Bacillus_A thuringiensis	Bacillus thuringiensis
GCA_002911755.1	Bacillus thuringiensis serovar thuringiensis	BGSC 4A3	d__Bacteria; p__Firmicutes; c__Bacilli; o__Bacillales; f__Bacillaceae; g__Bacillus; s__Bacillus thuringiensis	d__Bacteria; p__Firmicutes; c__Bacilli; o__Bacillales; f__Bacillaceae_G; g__Bacillus_A; s__Bacillus_A thuringiensis	Bacillus thuringiensis
GCA_000341665.1	Bacillus thuringiensis serovar thuringiensis str. IS5056	IS5056	d__Bacteria; p__Firmicutes; c__Bacilli; o__Bacillales; f__Bacillaceae; g__Bacillus; s__Bacillus thuringiensis	d__Bacteria; p__Firmicutes; c__Bacilli; o__Bacillales; f__Bacillaceae_G; g__Bacillus_A; s__Bacillus_A thuringiensis	Bacillus thuringiensis
GCA_000161515.1	Bacillus thuringiensis serovar thuringiensis str. T01001	T01001	d__Bacteria; p__Firmicutes; c__Bacilli; o__Bacillales; f__Bacillaceae; g__Bacillus; s__Bacillus thuringiensis	d__Bacteria; p__Firmicutes; c__Bacilli; o__Bacillales; f__Bacillaceae_G; g__Bacillus_A; s__Bacillus_A thuringiensis	Bacillus thuringiensis
GCA_002147425.1	Bacillus thuringiensis serovar tohokuensis	BGSC 4V1	d__Bacteria; p__Firmicutes; c__Bacilli; o__Bacillales; f__Bacillaceae; g__Bacillus; s__Bacillus thuringiensis	d__Bacteria; p__Firmicutes; c__Bacilli; o__Bacillales; f__Bacillaceae_G; g__Bacillus_A; s__Bacillus_A thuringiensis	Bacillus thuringiensis
GCA_000571955.1	Bacillus thuringiensis serovar tolworthi NA205-3	NA205-3	d__Bacteria; p__Firmicutes; c__Bacilli; o__Bacillales; f__Bacillaceae; g__Bacillus; s__Bacillus thuringiensis	d__Bacteria; p__Firmicutes; c__Bacilli; o__Bacillales; f__Bacillaceae_G; g__Bacillus_A; s__Bacillus_A thuringiensis	Bacillus thuringiensis
GCA_002147905.1	Bacillus thuringiensis serovar xiaguangiensis	BGSC 4BN1	d__Bacteria; p__Firmicutes; c__Bacilli; o__Bacillales; f__Bacillaceae; g__Bacillus; s__Bacillus thuringiensis	d__Bacteria; p__Firmicutes; c__Bacilli; o__Bacillales; f__Bacillaceae_G; g__Bacillus_A; s__Bacillus_A thuringiensis	Bacillus thuringiensis
GCA_000387405.2	Bacillus thuringiensis T01-328	T01-328	d__Bacteria; p__Firmicutes; c__Bacilli; o__Bacillales; f__Bacillaceae; g__Bacillus; s__Bacillus thuringiensis	d__Bacteria; p__Firmicutes; c__Bacilli; o__Bacillales; f__Bacillaceae_G; g__Bacillus_A; s__Bacillus_A thuringiensis	Bacillus thuringiensis
