# Supplementary material for: Differentiation of Bacillus cereus and Bacillus thuringiensis Using Genome-Guided MALDI-TOF MS Based on Variations in Ribosomal Proteins
Source: Microorganisms. 2022 Apr 27;10(5):918. doi: 10.3390/microorganisms10050918 (PMC9146703; doi:10.3390/microorganisms10050918)
Supplement: Supplementary file 1 [file microorganisms-10-00918-s001.zip › TableS3.xlsx]

## Sheet: all ribosomal preoteins
Table S3. Theoretical molecular weight of 53 ribosomal proteins in B. cereus and B. thuringiensis from the genome analysis.
			Bacillus thuringiensis	Bacillus thuringiensis	Bacillus thuringiensis	Bacillus thuringiensis	Bacillus thuringiensis	Bacillus thuringiensis	Bacillus thuringiensis	Bacillus thuringiensis	Bacillus thuringiensis	Bacillus thuringiensis	Bacillus thuringiensis	Bacillus thuringiensis	Bacillus thuringiensis	Bacillus thuringiensis	Bacillus thuringiensis	Bacillus thuringiensis	Bacillus thuringiensis	Bacillus thuringiensis	Bacillus thuringiensis	Bacillus thuringiensis	Bacillus thuringiensis	Bacillus thuringiensis	Bacillus thuringiensis	Bacillus thuringiensis	Bacillus thuringiensis	Bacillus thuringiensis	Bacillus thuringiensis	Bacillus thuringiensis	Bacillus thuringiensis	Bacillus thuringiensis	Bacillus thuringiensis	Bacillus thuringiensis	Bacillus thuringiensis	Bacillus thuringiensis	Bacillus thuringiensis	Bacillus thuringiensis	Bacillus thuringiensis	Bacillus thuringiensis	Bacillus thuringiensis	Bacillus thuringiensis	Bacillus thuringiensis	Bacillus thuringiensis	Bacillus thuringiensis	Bacillus thuringiensis	Bacillus thuringiensis	Bacillus thuringiensis	Bacillus thuringiensis
Gene	Annotation	post-translational modification	AFS001991	AFS002866	AFS002920	AFS003097	AFS005011	AFS005023	AFS005083	AFS006689	AFS007186	AFS009218	AFS009253	AFS009644	AFS009835	AFS010823	AFS011084	AFS011673	AFS011848	AFS011939	AFS012232	AFS014145	AFS014334	AFS015432	AFS016894	AFS016919	AFS018179	AFS019545	AFS020128	AFS020608	AFS021634	AFS021667	AFS022504	AFS022658	AFS023418	AFS023506	AFS023641	AFS024615	AFS025854	AFS026252	AFS026926	AFS027178	AFS027250	AFS029475	AFS029767	AFS029963	AFS030179	AFS030961	AFS031631
ypfD	30S ribosomal protein S1	methionine removed	42.04 kDa	42.04 kDa	42.04 kDa	42.07 kDa	42.03 kDa	42.04 kDa	42.04 kDa	42.04 kDa	42.04 kDa	42.04 kDa	42.04 kDa	42.04 kDa	42.04 kDa	42.04 kDa	42.04 kDa	42.04 kDa	42.04 kDa	42.04 kDa	42.04 kDa	42.04 kDa	42.04 kDa	42.04 kDa	42.04 kDa	42.04 kDa	42.04 kDa	42.07 kDa	42.04 kDa	42.04 kDa	42.05 kDa	42.04 kDa	42.04 kDa	42.04 kDa	42.04 kDa	42.04 kDa	42.04 kDa	42.04 kDa	42.04 kDa	42.04 kDa	42.04 kDa	42.04 kDa	42.04 kDa	42.04 kDa	42.04 kDa	42.04 kDa	42.04 kDa	42.04 kDa	42.04 kDa
rpsJ	30S ribosomal protein S10	methionine removed	11.57 kDa	11.57 kDa	11.57 kDa	11.57 kDa	11.57 kDa	11.57 kDa	11.57 kDa	11.57 kDa	11.57 kDa	11.57 kDa	11.57 kDa	11.57 kDa	11.57 kDa	11.57 kDa	11.57 kDa	11.57 kDa	11.57 kDa	11.57 kDa	11.57 kDa	11.57 kDa	11.57 kDa	11.57 kDa	11.57 kDa	11.57 kDa	11.57 kDa	11.57 kDa	11.57 kDa	11.57 kDa	11.57 kDa	11.57 kDa	11.57 kDa	11.57 kDa	11.57 kDa	11.57 kDa	11.57 kDa	11.57 kDa	11.57 kDa	11.57 kDa	11.57 kDa	11.57 kDa	11.57 kDa	11.57 kDa	11.57 kDa	11.57 kDa	11.57 kDa	11.57 kDa	11.57 kDa
rpsK	30S ribosomal protein S11	methionine removed	13.62 kDa	13.62 kDa	13.62 kDa	13.62 kDa	13.62 kDa	13.62 kDa	13.62 kDa	13.62 kDa	13.62 kDa	13.62 kDa	13.62 kDa	13.62 kDa	13.62 kDa	13.62 kDa	13.62 kDa	13.62 kDa	13.62 kDa	13.62 kDa	13.62 kDa	13.62 kDa	13.62 kDa	13.62 kDa	13.62 kDa	13.62 kDa	13.62 kDa	13.62 kDa	13.62 kDa	13.62 kDa	13.62 kDa	13.62 kDa	13.62 kDa	13.62 kDa	13.62 kDa	13.62 kDa	13.62 kDa	13.62 kDa	13.62 kDa	13.62 kDa	13.62 kDa	13.62 kDa	13.62 kDa	13.62 kDa	13.62 kDa	13.62 kDa	13.62 kDa	13.62 kDa	13.62 kDa
rpsL	30S ribosomal protein S12	methionine removed	15.37 kDa	15.37 kDa	15.37 kDa	15.37 kDa	15.37 kDa	15.37 kDa	15.37 kDa	15.37 kDa	15.37 kDa	15.37 kDa	15.37 kDa	15.37 kDa	15.37 kDa	15.37 kDa	15.37 kDa	15.37 kDa	15.37 kDa	15.37 kDa	15.37 kDa	15.37 kDa	15.37 kDa	15.37 kDa	15.37 kDa	15.37 kDa	15.37 kDa	15.37 kDa	15.37 kDa	15.37 kDa	15.37 kDa	15.37 kDa	15.37 kDa	15.37 kDa	15.37 kDa	15.37 kDa	15.37 kDa	15.37 kDa	15.37 kDa	15.37 kDa	15.37 kDa	15.37 kDa	15.37 kDa	15.37 kDa	15.37 kDa	15.37 kDa	15.37 kDa	15.37 kDa	15.37 kDa
rpsM	30S ribosomal protein S13	methionine removed	13.66 kDa	13.66 kDa	13.66 kDa	13.66 kDa	13.66 kDa	13.66 kDa	13.66 kDa	13.66 kDa	13.66 kDa	13.66 kDa	13.66 kDa	13.66 kDa	13.66 kDa	13.66 kDa	13.66 kDa	13.66 kDa	13.66 kDa	13.66 kDa	13.66 kDa	13.66 kDa	13.66 kDa	13.66 kDa	13.66 kDa	13.66 kDa	13.66 kDa	13.66 kDa	13.66 kDa	13.66 kDa	13.66 kDa	13.66 kDa	13.66 kDa	13.66 kDa	13.66 kDa	13.66 kDa	13.66 kDa	13.66 kDa	13.66 kDa	13.66 kDa	13.66 kDa	13.66 kDa	13.66 kDa	13.66 kDa	13.66 kDa	13.66 kDa	13.66 kDa	13.66 kDa	13.66 kDa
rpsN1	30S ribosomal protein S14	methionine removed	7.17 kDa	7.17 kDa	7.17 kDa	7.17 kDa	7.17 kDa	7.17 kDa	7.17 kDa	7.17 kDa	7.17 kDa	7.17 kDa	7.17 kDa	7.17 kDa	7.17 kDa	7.17 kDa	7.17 kDa	7.17 kDa	7.17 kDa	7.17 kDa	7.17 kDa	7.17 kDa	7.17 kDa	7.17 kDa	7.17 kDa	7.17 kDa	7.17 kDa	7.17 kDa	7.17 kDa	7.17 kDa	7.17 kDa	7.17 kDa	7.17 kDa	7.17 kDa	7.17 kDa	7.17 kDa	7.17 kDa	7.17 kDa	7.17 kDa	7.17 kDa	7.17 kDa	7.17 kDa	7.17 kDa	7.17 kDa	7.17 kDa	7.17 kDa	7.17 kDa	7.17 kDa	7.17 kDa
rpsO	30S ribosomal protein S15	methionine removed	10.43 kDa	10.43 kDa	10.43 kDa	10.43 kDa	10.43 kDa	10.43 kDa	10.43 kDa	10.43 kDa	10.43 kDa	10.43 kDa	10.43 kDa	10.43 kDa	10.43 kDa	10.43 kDa	10.43 kDa	10.43 kDa	10.43 kDa	10.43 kDa	10.43 kDa	10.43 kDa	10.43 kDa	10.43 kDa	10.43 kDa	10.43 kDa	10.43 kDa	10.43 kDa	10.43 kDa	10.43 kDa	10.43 kDa	10.43 kDa	10.43 kDa	10.43 kDa	10.43 kDa	10.43 kDa	10.43 kDa	10.43 kDa	10.43 kDa	10.43 kDa	10.43 kDa	10.43 kDa	10.43 kDa	10.43 kDa	10.43 kDa	10.43 kDa	10.43 kDa	10.43 kDa	10.43 kDa
rpsP	30S ribosomal protein S16	methionine removed	9.99 kDa	9.99 kDa	9.99 kDa	9.99 kDa	9.99 kDa	9.99 kDa	9.99 kDa	9.99 kDa	9.99 kDa	9.99 kDa	9.99 kDa	9.99 kDa	9.99 kDa	9.99 kDa	9.99 kDa	9.99 kDa	9.99 kDa	9.99 kDa	9.99 kDa	9.99 kDa	9.99 kDa	9.99 kDa	9.99 kDa	9.99 kDa	9.99 kDa	9.99 kDa	9.99 kDa	9.99 kDa	9.99 kDa	9.99 kDa	9.99 kDa	9.99 kDa	9.99 kDa	9.99 kDa	9.99 kDa	9.99 kDa	9.99 kDa	9.99 kDa	9.99 kDa	9.99 kDa	9.99 kDa	9.99 kDa	9.99 kDa	9.99 kDa	9.99 kDa	9.99 kDa	9.99 kDa
rpsQ	30S ribosomal protein S17	methionine removed	10.06 kDa	10.06 kDa	10.06 kDa	10.06 kDa	10.06 kDa	10.06 kDa	10.06 kDa	10.06 kDa	10.06 kDa	10.06 kDa	10.06 kDa	10.06 kDa	10.06 kDa	10.06 kDa	10.06 kDa	10.06 kDa	10.06 kDa	10.06 kDa	10.06 kDa	10.06 kDa	10.06 kDa	10.06 kDa	10.06 kDa	10.06 kDa	10.06 kDa	10.06 kDa	10.06 kDa	10.06 kDa	10.06 kDa	10.06 kDa	10.06 kDa	10.06 kDa	10.06 kDa	10.06 kDa	10.06 kDa	10.06 kDa	10.06 kDa	10.06 kDa	10.06 kDa	10.06 kDa	10.06 kDa	10.06 kDa	10.06 kDa	10.06 kDa	10.06 kDa	10.06 kDa	10.06 kDa
rpsR	30S ribosomal protein S18	methionine removed	8.68 kDa	8.68 kDa	8.68 kDa	8.68 kDa	8.68 kDa	8.68 kDa	8.68 kDa	8.68 kDa	8.68 kDa	8.68 kDa	8.68 kDa	8.68 kDa	8.68 kDa	8.68 kDa	8.68 kDa	8.68 kDa	8.68 kDa	8.68 kDa	8.68 kDa	8.68 kDa	8.68 kDa	8.68 kDa	8.68 kDa	8.68 kDa	8.68 kDa	8.68 kDa	8.68 kDa	8.68 kDa	8.68 kDa	8.68 kDa	8.68 kDa	8.68 kDa	8.68 kDa	8.68 kDa	8.68 kDa	8.68 kDa	8.68 kDa	8.68 kDa	8.68 kDa	8.68 kDa	8.68 kDa	8.68 kDa	8.68 kDa	8.68 kDa	8.68 kDa	8.68 kDa	8.68 kDa
rpsS	30S ribosomal protein S19	methionine removed	10.50 kDa	10.50 kDa	10.50 kDa	10.50 kDa	10.50 kDa	10.50 kDa	10.50 kDa	10.50 kDa	10.50 kDa	10.50 kDa	10.50 kDa	10.50 kDa	10.50 kDa	10.50 kDa	10.50 kDa	10.50 kDa	10.50 kDa	10.50 kDa	10.50 kDa	10.50 kDa	10.50 kDa	10.50 kDa	10.50 kDa	10.50 kDa	10.50 kDa	10.50 kDa	10.50 kDa	10.50 kDa	10.50 kDa	10.50 kDa	10.50 kDa	10.50 kDa	10.50 kDa	10.50 kDa	10.50 kDa	10.50 kDa	10.50 kDa	10.50 kDa	10.50 kDa	10.50 kDa	10.50 kDa	10.50 kDa	10.50 kDa	10.50 kDa	10.50 kDa	10.50 kDa	10.50 kDa
rpsB	30S ribosomal protein S2	methionine removed	26.44 kDa	26.44 kDa	26.44 kDa	26.44 kDa	26.44 kDa	26.44 kDa	26.44 kDa	26.44 kDa	26.44 kDa	26.44 kDa	26.44 kDa	26.44 kDa	26.44 kDa	26.44 kDa	26.44 kDa	26.44 kDa	26.44 kDa	26.39 kDa	26.44 kDa	26.44 kDa	26.44 kDa	26.44 kDa	26.44 kDa	26.44 kDa	26.44 kDa	26.44 kDa	26.44 kDa	26.44 kDa	26.44 kDa	26.44 kDa	26.44 kDa	26.44 kDa	26.44 kDa	26.44 kDa	26.44 kDa	26.44 kDa	26.44 kDa	26.44 kDa	26.44 kDa	26.44 kDa	26.44 kDa	26.44 kDa	26.44 kDa	26.44 kDa	26.44 kDa	26.44 kDa	26.44 kDa
rpsT	30S ribosomal protein S20	methionine removed	9.23 kDa	9.23 kDa	9.23 kDa	9.23 kDa	9.23 kDa	9.23 kDa	9.23 kDa	9.23 kDa	9.23 kDa	9.23 kDa	9.23 kDa	9.23 kDa	9.23 kDa	9.23 kDa	9.23 kDa	9.23 kDa	9.23 kDa	9.23 kDa	9.23 kDa	9.23 kDa	9.23 kDa	9.23 kDa	9.23 kDa	9.23 kDa	9.23 kDa	9.23 kDa	9.23 kDa	9.23 kDa	9.23 kDa	9.23 kDa	9.23 kDa	9.23 kDa	9.23 kDa	9.23 kDa	9.23 kDa	9.23 kDa	9.23 kDa	9.23 kDa	9.23 kDa	9.23 kDa	9.23 kDa	9.23 kDa	9.23 kDa	9.23 kDa	9.23 kDa	9.23 kDa	9.23 kDa
rpsU	30S ribosomal protein S21	methionine removed	6.64 kDa	6.64 kDa	6.64 kDa	6.64 kDa	6.64 kDa	6.64 kDa	6.64 kDa	6.64 kDa	6.64 kDa	6.64 kDa	6.64 kDa	6.64 kDa	6.64 kDa	6.64 kDa	6.64 kDa	6.64 kDa	6.64 kDa	6.64 kDa	6.64 kDa	6.64 kDa	6.64 kDa	6.64 kDa	6.64 kDa	6.64 kDa	6.64 kDa	6.64 kDa	6.64 kDa	6.64 kDa	6.64 kDa	6.64 kDa	6.64 kDa	6.64 kDa	6.64 kDa	6.64 kDa	6.64 kDa	6.64 kDa	6.64 kDa	6.64 kDa	6.64 kDa	6.64 kDa	6.64 kDa	6.64 kDa	6.64 kDa	6.64 kDa	6.64 kDa	6.64 kDa	6.64 kDa
rpsC	30S ribosomal protein S3	methionine removed	24.17 kDa	24.17 kDa	24.17 kDa	24.17 kDa	24.17 kDa	24.17 kDa	24.17 kDa	24.17 kDa	24.17 kDa	24.17 kDa	24.17 kDa	24.17 kDa	24.17 kDa	24.17 kDa	24.17 kDa	24.17 kDa	24.17 kDa	24.17 kDa	24.17 kDa	24.17 kDa	24.17 kDa	24.17 kDa	24.17 kDa	24.17 kDa	24.17 kDa	24.17 kDa	24.17 kDa	24.17 kDa	24.17 kDa	24.17 kDa	24.17 kDa	24.17 kDa	24.17 kDa	24.17 kDa	24.17 kDa	24.17 kDa	24.17 kDa	24.17 kDa	24.17 kDa	24.17 kDa	24.17 kDa	24.17 kDa	24.17 kDa	24.17 kDa	24.17 kDa	24.17 kDa	24.17 kDa
rpsD	30S ribosomal protein S4	methionine removed	22.84 kDa	22.84 kDa	22.84 kDa	22.84 kDa	22.84 kDa	22.84 kDa	22.84 kDa	22.84 kDa	22.84 kDa	22.84 kDa	22.84 kDa	22.84 kDa	22.84 kDa	22.84 kDa	22.84 kDa	22.84 kDa	22.84 kDa	22.84 kDa	22.84 kDa	22.84 kDa	22.84 kDa	22.84 kDa	22.84 kDa	22.84 kDa	22.84 kDa	22.84 kDa	22.84 kDa	22.84 kDa	22.84 kDa	22.84 kDa	22.84 kDa	22.86 kDa	22.84 kDa	22.84 kDa	22.84 kDa	22.84 kDa	22.84 kDa	22.84 kDa	22.84 kDa	22.84 kDa	22.84 kDa	22.84 kDa	22.84 kDa	22.84 kDa	22.84 kDa	22.84 kDa	22.84 kDa
rpsE	30S ribosomal protein S5	-	17.53 kDa	17.53 kDa	17.53 kDa	17.53 kDa	17.53 kDa	17.53 kDa	17.53 kDa	17.53 kDa	17.53 kDa	17.53 kDa	17.53 kDa	17.53 kDa	17.53 kDa	17.53 kDa	17.53 kDa	17.53 kDa	17.53 kDa	17.53 kDa	17.53 kDa	17.53 kDa	17.53 kDa	17.53 kDa	17.53 kDa	17.53 kDa	17.53 kDa	17.53 kDa	17.53 kDa	17.53 kDa	17.53 kDa	17.53 kDa	17.53 kDa	17.53 kDa	17.53 kDa	17.53 kDa	17.53 kDa	17.53 kDa	17.53 kDa	17.53 kDa	17.53 kDa	17.53 kDa	17.53 kDa	17.53 kDa	17.53 kDa	17.53 kDa	17.53 kDa	17.53 kDa	17.53 kDa
rpsF	30S ribosomal protein S6	-	11.29 kDa	11.29 kDa	11.29 kDa	11.29 kDa	11.29 kDa	11.29 kDa	11.29 kDa	11.29 kDa	11.29 kDa	11.29 kDa	11.29 kDa	11.29 kDa	11.29 kDa	11.29 kDa	11.29 kDa	11.29 kDa	11.29 kDa	11.29 kDa	11.29 kDa	11.29 kDa	11.29 kDa	11.29 kDa	11.29 kDa	11.29 kDa	11.29 kDa	11.29 kDa	11.29 kDa	11.29 kDa	11.29 kDa	11.29 kDa	11.29 kDa	11.29 kDa	11.29 kDa	11.29 kDa	11.29 kDa	11.29 kDa	11.29 kDa	11.29 kDa	11.29 kDa	11.29 kDa	11.29 kDa	11.29 kDa	11.29 kDa	11.29 kDa	11.29 kDa	11.29 kDa	11.29 kDa
rpsG	30S ribosomal protein S7	methionine removed	17.92 kDa	17.92 kDa	17.92 kDa	17.92 kDa	17.92 kDa	17.92 kDa	17.92 kDa	17.92 kDa	17.92 kDa	17.92 kDa	17.92 kDa	17.92 kDa	17.92 kDa	17.92 kDa	17.92 kDa	17.92 kDa	17.92 kDa	17.92 kDa	17.92 kDa	17.92 kDa	17.92 kDa	17.92 kDa	17.92 kDa	17.92 kDa	17.92 kDa	17.92 kDa	17.92 kDa	17.92 kDa	17.92 kDa	17.92 kDa	17.92 kDa	17.92 kDa	17.92 kDa	17.92 kDa	17.92 kDa	17.92 kDa	17.92 kDa	17.92 kDa	17.92 kDa	17.92 kDa	17.92 kDa	17.92 kDa	17.92 kDa	17.92 kDa	17.92 kDa	17.92 kDa	17.92 kDa
rpsH	30S ribosomal protein S8	methionine removed	14.75 kDa	14.75 kDa	14.75 kDa	14.75 kDa	14.75 kDa	14.75 kDa	14.75 kDa	14.75 kDa	14.75 kDa	14.75 kDa	14.75 kDa	14.75 kDa	14.75 kDa	14.75 kDa	14.75 kDa	14.75 kDa	14.75 kDa	14.75 kDa	14.75 kDa	14.75 kDa	14.75 kDa	14.75 kDa	14.75 kDa	14.75 kDa	14.75 kDa	14.75 kDa	14.75 kDa	14.75 kDa	14.75 kDa	14.75 kDa	14.75 kDa	14.75 kDa	14.75 kDa	14.75 kDa	14.75 kDa	14.75 kDa	14.75 kDa	14.75 kDa	14.75 kDa	14.75 kDa	14.75 kDa	14.75 kDa	14.75 kDa	14.75 kDa	14.75 kDa	14.75 kDa	14.75 kDa
rpsI	30S ribosomal protein S9	methionine removed	14.36 kDa	14.36 kDa	14.36 kDa	14.36 kDa	14.36 kDa	14.36 kDa	14.36 kDa	14.36 kDa	14.36 kDa	14.36 kDa	14.36 kDa	14.36 kDa	14.36 kDa	14.36 kDa	14.36 kDa	14.36 kDa	14.36 kDa	14.36 kDa	14.36 kDa	14.36 kDa	14.36 kDa	14.36 kDa	14.36 kDa	14.36 kDa	14.36 kDa	14.36 kDa	14.36 kDa	14.36 kDa	14.36 kDa	14.36 kDa	14.36 kDa	14.36 kDa	14.36 kDa	14.36 kDa	14.36 kDa	14.36 kDa	14.36 kDa	14.36 kDa	14.36 kDa	14.36 kDa	14.36 kDa	14.36 kDa	14.36 kDa	14.36 kDa	14.36 kDa	14.36 kDa	14.36 kDa
rplA	50S ribosomal protein L1	methionine removed	24.37 kDa	24.37 kDa	24.37 kDa	24.37 kDa	24.37 kDa	24.37 kDa	24.37 kDa	24.37 kDa	24.37 kDa	24.37 kDa	24.37 kDa	24.37 kDa	24.37 kDa	24.37 kDa	24.37 kDa	24.37 kDa	24.37 kDa	24.37 kDa	24.37 kDa	24.37 kDa	24.37 kDa	24.37 kDa	24.37 kDa	24.37 kDa	24.37 kDa	24.37 kDa	24.37 kDa	24.37 kDa	24.37 kDa	24.37 kDa	24.36 kDa	24.37 kDa	24.37 kDa	24.37 kDa	24.37 kDa	24.37 kDa	24.37 kDa	24.37 kDa	24.37 kDa	24.37 kDa	24.37 kDa	24.37 kDa	24.37 kDa	24.37 kDa	24.37 kDa	24.37 kDa	24.37 kDa
rplJ	50S ribosomal protein L10	methionine removed	17.91 kDa	17.91 kDa	17.91 kDa	17.91 kDa	17.91 kDa	17.91 kDa	17.91 kDa	17.91 kDa	17.91 kDa	17.91 kDa	17.91 kDa	17.91 kDa	17.91 kDa	17.91 kDa	17.91 kDa	17.91 kDa	17.91 kDa	17.91 kDa	17.91 kDa	17.91 kDa	17.91 kDa	17.91 kDa	17.91 kDa	17.91 kDa	17.91 kDa	17.91 kDa	17.91 kDa	17.91 kDa	17.91 kDa	17.91 kDa	17.91 kDa	17.91 kDa	17.91 kDa	17.91 kDa	17.91 kDa	17.91 kDa	17.91 kDa	17.91 kDa	17.91 kDa	17.91 kDa	17.91 kDa	17.91 kDa	17.91 kDa	17.91 kDa	17.91 kDa	17.91 kDa	17.91 kDa
rplK	50S ribosomal protein L11	methionine removed	14.85 kDa	14.85 kDa	14.85 kDa	14.85 kDa	14.85 kDa	14.85 kDa	14.85 kDa	14.85 kDa	14.85 kDa	14.85 kDa	14.85 kDa	14.85 kDa	14.85 kDa	14.85 kDa	14.85 kDa	14.85 kDa	14.85 kDa	14.85 kDa	14.85 kDa	14.85 kDa	14.85 kDa	14.85 kDa	14.85 kDa	14.85 kDa	14.85 kDa	14.85 kDa	14.85 kDa	14.85 kDa	14.85 kDa	14.85 kDa	14.85 kDa	14.85 kDa	14.85 kDa	14.85 kDa	14.85 kDa	14.85 kDa	14.85 kDa	14.85 kDa	14.85 kDa	14.85 kDa	14.85 kDa	14.85 kDa	14.85 kDa	14.85 kDa	14.85 kDa	14.85 kDa	14.85 kDa
rplM	50S ribosomal protein L13	-	16.46 kDa	16.46 kDa	16.46 kDa	16.46 kDa	16.46 kDa	16.46 kDa	16.46 kDa	16.46 kDa	16.46 kDa	16.46 kDa	16.46 kDa	16.46 kDa	16.46 kDa	16.46 kDa	16.46 kDa	16.46 kDa	16.46 kDa	16.46 kDa	16.46 kDa	16.46 kDa	16.46 kDa	16.46 kDa	16.46 kDa	16.46 kDa	16.46 kDa	16.46 kDa	16.46 kDa	16.46 kDa	16.46 kDa	16.46 kDa	16.46 kDa	16.46 kDa	16.46 kDa	16.46 kDa	16.46 kDa	16.46 kDa	16.46 kDa	16.46 kDa	16.46 kDa	16.46 kDa	16.46 kDa	16.46 kDa	16.46 kDa	16.46 kDa	16.46 kDa	16.46 kDa	16.46 kDa
rplN	50S ribosomal protein L14	-	13.12 kDa	13.12 kDa	13.12 kDa	13.12 kDa	13.12 kDa	13.12 kDa	13.12 kDa	13.12 kDa	13.12 kDa	13.12 kDa	13.12 kDa	13.12 kDa	13.12 kDa	13.12 kDa	13.12 kDa	13.12 kDa	13.12 kDa	13.12 kDa	13.12 kDa	13.12 kDa	13.12 kDa	13.12 kDa	13.12 kDa	13.12 kDa	13.12 kDa	13.12 kDa	13.12 kDa	13.12 kDa	13.12 kDa	13.12 kDa	13.12 kDa	13.12 kDa	13.12 kDa	13.12 kDa	13.12 kDa	13.12 kDa	13.12 kDa	13.12 kDa	13.12 kDa	13.12 kDa	13.12 kDa	13.12 kDa	13.12 kDa	13.12 kDa	13.12 kDa	13.12 kDa	13.12 kDa
rplO	50S ribosomal protein L15	-	15.52 kDa	15.52 kDa	15.52 kDa	15.52 kDa	15.52 kDa	15.52 kDa	15.52 kDa	15.52 kDa	15.52 kDa	15.52 kDa	15.52 kDa	15.52 kDa	15.52 kDa	15.52 kDa	15.52 kDa	15.52 kDa	15.52 kDa	15.52 kDa	15.52 kDa	15.52 kDa	15.52 kDa	15.52 kDa	15.52 kDa	15.52 kDa	15.52 kDa	15.52 kDa	15.52 kDa	15.52 kDa	15.52 kDa	15.52 kDa	15.52 kDa	15.52 kDa	15.52 kDa	15.52 kDa	15.52 kDa	15.52 kDa	15.52 kDa	15.52 kDa	15.52 kDa	15.52 kDa	15.52 kDa	15.52 kDa	15.52 kDa	15.52 kDa	15.52 kDa	15.52 kDa	15.52 kDa
rplP	50S ribosomal protein L16	-	16.16 kDa	16.16 kDa	16.16 kDa	16.16 kDa	16.16 kDa	16.16 kDa	16.16 kDa	16.16 kDa	16.16 kDa	16.16 kDa	16.16 kDa	16.16 kDa	16.16 kDa	16.16 kDa	16.16 kDa	16.16 kDa	16.16 kDa	16.16 kDa	16.16 kDa	16.16 kDa	16.16 kDa	16.16 kDa	16.16 kDa	16.16 kDa	16.16 kDa	16.16 kDa	16.16 kDa	16.16 kDa	16.16 kDa	16.16 kDa	16.16 kDa	16.16 kDa	16.16 kDa	16.16 kDa	16.16 kDa	16.16 kDa	16.16 kDa	16.16 kDa	16.16 kDa	16.16 kDa	16.16 kDa	16.16 kDa	16.16 kDa	16.16 kDa	16.16 kDa	16.16 kDa	16.16 kDa
rplQ	50S ribosomal protein L17	methionine removed	13.32 kDa	13.32 kDa	13.32 kDa	13.32 kDa	13.32 kDa	13.32 kDa	13.32 kDa	13.32 kDa	13.32 kDa	13.32 kDa	13.32 kDa	13.32 kDa	13.32 kDa	13.32 kDa	13.32 kDa	13.32 kDa	13.32 kDa	13.32 kDa	13.32 kDa	13.32 kDa	13.32 kDa	13.32 kDa	13.32 kDa	13.32 kDa	13.32 kDa	13.32 kDa	13.32 kDa	13.32 kDa	13.32 kDa	13.32 kDa	13.32 kDa	13.32 kDa	13.32 kDa	13.32 kDa	13.32 kDa	13.32 kDa	13.32 kDa	13.32 kDa	13.32 kDa	13.32 kDa	13.32 kDa	13.32 kDa	13.32 kDa	13.32 kDa	13.32 kDa	13.32 kDa	13.32 kDa
rplR	50S ribosomal protein L18	-	13.10 kDa	13.10 kDa	13.10 kDa	13.10 kDa	13.10 kDa	13.10 kDa	13.10 kDa	13.10 kDa	13.10 kDa	13.10 kDa	13.10 kDa	13.10 kDa	13.10 kDa	13.10 kDa	13.10 kDa	13.10 kDa	13.10 kDa	13.10 kDa	13.10 kDa	13.10 kDa	13.10 kDa	13.10 kDa	13.10 kDa	13.10 kDa	13.10 kDa	13.10 kDa	13.10 kDa	13.10 kDa	13.10 kDa	13.10 kDa	13.10 kDa	13.10 kDa	13.10 kDa	13.10 kDa	13.10 kDa	13.10 kDa	13.10 kDa	13.10 kDa	13.10 kDa	13.10 kDa	13.10 kDa	13.10 kDa	13.10 kDa	13.10 kDa	13.10 kDa	13.10 kDa	13.10 kDa
rplS	50S ribosomal protein L19	-	13.17 kDa	13.17 kDa	13.17 kDa	13.17 kDa	13.17 kDa	13.17 kDa	13.17 kDa	13.17 kDa	13.17 kDa	13.17 kDa	13.17 kDa	13.17 kDa	13.17 kDa	13.17 kDa	13.17 kDa	13.17 kDa	13.17 kDa	13.17 kDa	13.17 kDa	13.17 kDa	13.17 kDa	13.17 kDa	13.17 kDa	13.17 kDa	13.17 kDa	13.17 kDa	13.17 kDa	13.17 kDa	13.17 kDa	13.17 kDa	13.17 kDa	13.17 kDa	13.17 kDa	13.17 kDa	13.17 kDa	13.17 kDa	13.17 kDa	13.17 kDa	13.17 kDa	13.17 kDa	13.17 kDa	13.17 kDa	13.17 kDa	13.17 kDa	13.17 kDa	13.17 kDa	13.17 kDa
rplB	50S ribosomal protein L2	methionine removed	30.15 kDa	30.15 kDa	30.15 kDa	30.15 kDa	30.15 kDa	30.15 kDa	30.15 kDa	30.15 kDa	30.15 kDa	30.15 kDa	30.15 kDa	30.15 kDa	30.15 kDa	30.15 kDa	30.15 kDa	30.15 kDa	30.15 kDa	30.15 kDa	30.15 kDa	30.15 kDa	30.15 kDa	30.15 kDa	30.15 kDa	30.15 kDa	30.15 kDa	30.15 kDa	30.15 kDa	30.15 kDa	30.15 kDa	30.15 kDa	30.15 kDa	30.15 kDa	30.15 kDa	30.15 kDa	30.15 kDa	30.15 kDa	30.15 kDa	30.15 kDa	30.15 kDa	30.15 kDa	30.15 kDa	30.15 kDa	30.15 kDa	30.15 kDa	30.15 kDa	30.15 kDa	30.15 kDa
rplT	50S ribosomal protein L20	methionine removed	13.48 kDa	13.48 kDa	13.48 kDa	13.48 kDa	13.48 kDa	13.48 kDa	13.48 kDa	13.48 kDa	13.48 kDa	13.48 kDa	13.48 kDa	13.48 kDa	13.48 kDa	13.48 kDa	13.48 kDa	13.48 kDa	13.48 kDa	13.48 kDa	13.48 kDa	13.48 kDa	13.48 kDa	13.48 kDa	13.48 kDa	13.48 kDa	13.48 kDa	13.48 kDa	13.48 kDa	13.48 kDa	13.48 kDa	13.48 kDa	13.48 kDa	13.48 kDa	13.48 kDa	13.48 kDa	13.48 kDa	13.48 kDa	13.48 kDa	13.48 kDa	13.48 kDa	13.48 kDa	13.48 kDa	13.48 kDa	13.48 kDa	13.48 kDa	13.48 kDa	13.48 kDa	13.48 kDa
rplU	50S ribosomal protein L21	-	11.19 kDa	11.19 kDa	11.19 kDa	11.19 kDa	11.19 kDa	11.19 kDa	11.19 kDa	11.19 kDa	11.19 kDa	11.19 kDa	11.19 kDa	11.19 kDa	11.19 kDa	11.19 kDa	11.19 kDa	11.19 kDa	11.19 kDa	11.19 kDa	11.19 kDa	11.19 kDa	11.19 kDa	11.19 kDa	11.19 kDa	11.19 kDa	11.19 kDa	11.19 kDa	11.19 kDa	11.19 kDa	11.19 kDa	11.19 kDa	11.19 kDa	11.19 kDa	11.19 kDa	11.19 kDa	11.19 kDa	11.19 kDa	11.19 kDa	11.19 kDa	11.19 kDa	11.19 kDa	11.19 kDa	11.19 kDa	11.19 kDa	11.19 kDa	11.19 kDa	11.19 kDa	11.19 kDa
rplV	50S ribosomal protein L22	-	12.54 kDa	12.54 kDa	12.54 kDa	12.54 kDa	12.54 kDa	12.54 kDa	12.54 kDa	12.54 kDa	12.54 kDa	12.54 kDa	12.54 kDa	12.54 kDa	12.54 kDa	12.54 kDa	12.54 kDa	12.54 kDa	12.54 kDa	12.54 kDa	12.54 kDa	12.54 kDa	12.54 kDa	12.54 kDa	12.54 kDa	12.54 kDa	12.54 kDa	12.54 kDa	12.54 kDa	12.54 kDa	12.54 kDa	12.54 kDa	12.54 kDa	12.54 kDa	12.54 kDa	12.54 kDa	12.54 kDa	12.54 kDa	12.54 kDa	12.54 kDa	12.54 kDa	12.54 kDa	12.54 kDa	12.54 kDa	12.54 kDa	12.54 kDa	12.54 kDa	12.54 kDa	12.54 kDa
rplW	50S ribosomal protein L23	-	11.11 kDa	11.11 kDa	11.11 kDa	11.11 kDa	11.11 kDa	11.11 kDa	11.11 kDa	11.11 kDa	11.11 kDa	11.11 kDa	11.11 kDa	11.11 kDa	11.11 kDa	11.11 kDa	11.11 kDa	11.11 kDa	11.11 kDa	11.11 kDa	11.11 kDa	11.11 kDa	11.11 kDa	11.11 kDa	11.11 kDa	11.11 kDa	11.11 kDa	11.11 kDa	11.11 kDa	11.11 kDa	11.11 kDa	11.11 kDa	11.11 kDa	11.11 kDa	11.11 kDa	11.11 kDa	11.11 kDa	11.11 kDa	11.11 kDa	11.11 kDa	11.11 kDa	11.11 kDa	11.11 kDa	11.11 kDa	11.11 kDa	11.11 kDa	11.11 kDa	11.11 kDa	11.11 kDa
rplX	50S ribosomal protein L24	-	11.23 kDa	11.23 kDa	11.23 kDa	11.23 kDa	11.23 kDa	11.23 kDa	11.23 kDa	11.23 kDa	11.23 kDa	11.23 kDa	11.23 kDa	11.23 kDa	11.23 kDa	11.23 kDa	11.23 kDa	11.23 kDa	11.23 kDa	11.23 kDa	11.23 kDa	11.23 kDa	11.23 kDa	11.23 kDa	11.23 kDa	11.23 kDa	11.23 kDa	11.23 kDa	11.23 kDa	11.23 kDa	11.23 kDa	11.23 kDa	11.23 kDa	11.23 kDa	11.23 kDa	11.23 kDa	11.23 kDa	11.23 kDa	11.23 kDa	11.23 kDa	11.23 kDa	11.23 kDa	11.23 kDa	11.23 kDa	11.23 kDa	11.23 kDa	11.23 kDa	11.23 kDa	11.23 kDa
rpmA	50S ribosomal protein L27	-	10.49 kDa	10.49 kDa	10.49 kDa	10.49 kDa	10.49 kDa	10.49 kDa	10.49 kDa	10.49 kDa	10.49 kDa	10.49 kDa	10.49 kDa	10.49 kDa	10.49 kDa	10.49 kDa	10.49 kDa	10.49 kDa	10.49 kDa	10.49 kDa	10.49 kDa	10.49 kDa	10.49 kDa	10.49 kDa	10.49 kDa	10.49 kDa	10.49 kDa	10.49 kDa	10.49 kDa	10.49 kDa	10.49 kDa	10.49 kDa	10.49 kDa	10.49 kDa	10.49 kDa	10.49 kDa	10.49 kDa	10.49 kDa	10.49 kDa	10.49 kDa	10.49 kDa	10.49 kDa	10.49 kDa	10.49 kDa	10.49 kDa	10.49 kDa	10.49 kDa	10.49 kDa	10.49 kDa
rpmB	50S ribosomal protein L28	methionine removed	6.79 kDa	6.79 kDa	6.79 kDa	6.79 kDa	6.79 kDa	6.79 kDa	6.79 kDa	6.79 kDa	6.79 kDa	6.79 kDa	6.79 kDa	6.79 kDa	6.79 kDa	6.79 kDa	6.79 kDa	6.79 kDa	6.79 kDa	6.79 kDa	6.79 kDa	6.79 kDa	6.79 kDa	6.79 kDa	6.79 kDa	6.79 kDa	6.79 kDa	6.79 kDa	6.79 kDa	6.79 kDa	6.79 kDa	6.79 kDa	6.79 kDa	6.79 kDa	6.79 kDa	6.79 kDa	6.79 kDa	6.79 kDa	6.79 kDa	6.79 kDa	6.79 kDa	6.79 kDa	6.79 kDa	6.79 kDa	6.79 kDa	6.79 kDa	6.79 kDa	6.79 kDa	6.79 kDa
rpmC	50S ribosomal protein L29	-	7.77 kDa	7.77 kDa	7.77 kDa	7.77 kDa	7.77 kDa	7.77 kDa	7.77 kDa	7.77 kDa	7.77 kDa	7.77 kDa	7.77 kDa	7.77 kDa	7.77 kDa	7.77 kDa	7.77 kDa	7.77 kDa	7.77 kDa	7.77 kDa	7.77 kDa	7.77 kDa	7.77 kDa	7.77 kDa	7.77 kDa	7.77 kDa	7.77 kDa	7.77 kDa	7.77 kDa	7.77 kDa	7.77 kDa	7.77 kDa	7.77 kDa	7.77 kDa	7.77 kDa	7.77 kDa	7.77 kDa	7.77 kDa	7.77 kDa	7.77 kDa	7.77 kDa	7.77 kDa	7.77 kDa	7.77 kDa	7.77 kDa	7.77 kDa	7.77 kDa	7.77 kDa	7.77 kDa
rplC	50S ribosomal protein L3	methionine removed	22.55 kDa	22.55 kDa	22.55 kDa	22.55 kDa	22.55 kDa	22.55 kDa	22.55 kDa	22.55 kDa	22.55 kDa	22.55 kDa	22.55 kDa	22.55 kDa	22.55 kDa	22.55 kDa	22.55 kDa	22.55 kDa	22.55 kDa	22.55 kDa	22.55 kDa	22.55 kDa	22.55 kDa	22.55 kDa	22.55 kDa	22.55 kDa	22.55 kDa	22.55 kDa	22.55 kDa	22.55 kDa	22.55 kDa	22.55 kDa	22.55 kDa	22.55 kDa	22.55 kDa	22.55 kDa	22.55 kDa	22.55 kDa	22.55 kDa	22.55 kDa	22.55 kDa	22.55 kDa	22.55 kDa	22.55 kDa	22.55 kDa	22.55 kDa	22.55 kDa	22.55 kDa	22.58 kDa
rpmD	50S ribosomal protein L30	methionine removed	6.44 kDa	6.44 kDa	6.44 kDa	6.44 kDa	6.44 kDa	6.44 kDa	6.44 kDa	6.44 kDa	6.44 kDa	6.44 kDa	6.44 kDa	6.44 kDa	6.44 kDa	6.44 kDa	6.44 kDa	6.44 kDa	6.44 kDa	6.44 kDa	6.44 kDa	6.44 kDa	6.44 kDa	6.44 kDa	6.44 kDa	6.44 kDa	6.44 kDa	6.44 kDa	6.44 kDa	6.44 kDa	6.44 kDa	6.44 kDa	6.44 kDa	6.44 kDa	6.44 kDa	6.44 kDa	6.44 kDa	6.44 kDa	6.44 kDa	6.44 kDa	6.44 kDa	6.44 kDa	6.44 kDa	6.44 kDa	6.44 kDa	6.44 kDa	6.44 kDa	6.44 kDa	6.44 kDa
rpmE2	50S ribosomal protein L31 type B	-	9.16 kDa	9.16 kDa	9.16 kDa	9.16 kDa	9.16 kDa	9.16 kDa	9.16 kDa	9.16 kDa	9.16 kDa	9.16 kDa	9.16 kDa	9.16 kDa	9.16 kDa	9.16 kDa	9.16 kDa	9.16 kDa	9.16 kDa	9.16 kDa	9.16 kDa	9.16 kDa	9.16 kDa	9.16 kDa	9.16 kDa	9.16 kDa	9.16 kDa	9.16 kDa	9.16 kDa	9.16 kDa	9.16 kDa	9.16 kDa	9.16 kDa	9.16 kDa	9.16 kDa	9.16 kDa	9.16 kDa	9.16 kDa	9.16 kDa	9.16 kDa	9.16 kDa	9.16 kDa	9.16 kDa	9.16 kDa	9.16 kDa	9.16 kDa	9.16 kDa	9.16 kDa	9.16 kDa
rpmF	50S ribosomal protein L32	methionine removed	6.26 kDa	6.26 kDa	6.26 kDa	6.26 kDa	6.26 kDa	6.26 kDa	6.26 kDa	6.26 kDa	6.26 kDa	6.26 kDa	6.26 kDa	6.26 kDa	6.26 kDa	6.26 kDa	6.26 kDa	6.26 kDa	6.26 kDa	6.26 kDa	6.26 kDa	6.26 kDa	6.26 kDa	6.26 kDa	6.26 kDa	6.26 kDa	6.26 kDa	6.26 kDa	6.26 kDa	6.26 kDa	6.26 kDa	6.26 kDa	6.26 kDa	6.26 kDa	6.26 kDa	6.26 kDa	6.26 kDa	6.26 kDa	6.26 kDa	6.26 kDa	6.26 kDa	6.26 kDa	6.26 kDa	6.26 kDa	6.26 kDa	6.26 kDa	6.26 kDa	6.26 kDa	6.26 kDa
rpmGA	50S ribosomal protein L33 1	-	5.89 kDa	5.89 kDa	5.89 kDa	5.89 kDa	5.89 kDa	5.89 kDa	5.89 kDa	5.89 kDa	5.89 kDa	5.89 kDa	5.89 kDa	5.89 kDa	5.89 kDa	5.89 kDa	5.89 kDa	5.89 kDa	5.89 kDa	5.89 kDa	5.89 kDa	5.89 kDa	5.89 kDa	5.89 kDa	5.89 kDa	5.89 kDa	5.89 kDa	5.89 kDa	5.89 kDa	5.89 kDa	5.89 kDa	5.89 kDa	5.89 kDa	5.89 kDa	5.89 kDa	5.89 kDa	5.89 kDa	5.89 kDa	5.89 kDa	5.89 kDa	5.89 kDa	5.89 kDa	5.89 kDa	5.89 kDa	5.89 kDa	5.89 kDa	5.89 kDa	5.89 kDa	5.89 kDa
rpmH	50S ribosomal protein L34	-	5.17 kDa	5.17 kDa	5.17 kDa	5.17 kDa	5.17 kDa	5.17 kDa	5.17 kDa	5.17 kDa	5.17 kDa	5.17 kDa	5.17 kDa	5.17 kDa	5.17 kDa	5.17 kDa	5.17 kDa	5.17 kDa	5.17 kDa	5.17 kDa	5.17 kDa	5.17 kDa	5.17 kDa	5.17 kDa	5.17 kDa	5.17 kDa	5.17 kDa	5.17 kDa	5.17 kDa	5.17 kDa	5.17 kDa	5.17 kDa	5.17 kDa	5.17 kDa	5.17 kDa	5.17 kDa	5.17 kDa	5.17 kDa	5.17 kDa	5.17 kDa	5.17 kDa	5.17 kDa	5.17 kDa	5.17 kDa	5.17 kDa	5.17 kDa	5.17 kDa	5.17 kDa	5.17 kDa
rpmI	50S ribosomal protein L35	methionine removed	7.37 kDa	7.37 kDa	7.37 kDa	7.37 kDa	7.37 kDa	7.37 kDa	7.37 kDa	7.37 kDa	7.37 kDa	7.37 kDa	7.37 kDa	7.37 kDa	7.37 kDa	7.37 kDa	7.37 kDa	7.37 kDa	7.37 kDa	7.37 kDa	7.37 kDa	7.37 kDa	7.37 kDa	7.37 kDa	7.37 kDa	7.37 kDa	7.37 kDa	7.37 kDa	7.37 kDa	7.37 kDa	7.37 kDa	7.37 kDa	7.37 kDa	7.37 kDa	7.37 kDa	7.37 kDa	7.37 kDa	7.37 kDa	7.37 kDa	7.37 kDa	7.37 kDa	7.37 kDa	7.37 kDa	7.37 kDa	7.37 kDa	7.37 kDa	7.37 kDa	7.37 kDa	7.37 kDa
rpmJ	50S ribosomal protein L36	-	4.33 kDa	4.33 kDa	4.33 kDa	4.33 kDa	4.33 kDa	4.33 kDa	4.33 kDa	4.33 kDa	4.33 kDa	4.33 kDa	4.33 kDa	4.33 kDa	4.33 kDa	4.33 kDa	4.33 kDa	4.33 kDa	4.33 kDa	4.33 kDa	4.33 kDa	4.33 kDa	4.33 kDa	4.33 kDa	4.33 kDa	4.33 kDa	4.33 kDa	4.33 kDa	4.33 kDa	4.33 kDa	4.33 kDa	4.33 kDa	4.33 kDa	4.33 kDa	4.33 kDa	4.33 kDa	4.33 kDa	4.33 kDa	4.33 kDa	4.33 kDa	4.33 kDa	4.33 kDa	4.33 kDa	4.33 kDa	4.33 kDa	4.33 kDa	4.33 kDa	4.33 kDa	4.33 kDa
rplD	50S ribosomal protein L4	methionine removed	22.40 kDa	22.40 kDa	22.40 kDa	22.40 kDa	22.40 kDa	22.40 kDa	22.40 kDa	22.40 kDa	22.40 kDa	22.40 kDa	22.40 kDa	22.40 kDa	22.40 kDa	22.40 kDa	22.40 kDa	22.40 kDa	22.40 kDa	22.40 kDa	22.40 kDa	22.40 kDa	22.40 kDa	22.40 kDa	22.40 kDa	22.40 kDa	22.40 kDa	22.40 kDa	22.40 kDa	22.40 kDa	22.40 kDa	22.40 kDa	22.40 kDa	22.40 kDa	22.40 kDa	22.40 kDa	22.40 kDa	22.40 kDa	22.40 kDa	22.40 kDa	22.40 kDa	22.40 kDa	22.40 kDa	22.40 kDa	22.40 kDa	22.40 kDa	22.40 kDa	22.40 kDa	22.40 kDa
rplE	50S ribosomal protein L5	-	20.14 kDa	20.14 kDa	20.14 kDa	20.14 kDa	20.14 kDa	20.14 kDa	20.14 kDa	20.14 kDa	20.14 kDa	20.14 kDa	20.14 kDa	20.14 kDa	20.14 kDa	20.14 kDa	20.14 kDa	20.14 kDa	20.14 kDa	20.14 kDa	20.14 kDa	20.14 kDa	20.14 kDa	20.14 kDa	20.14 kDa	20.14 kDa	20.14 kDa	20.14 kDa	20.14 kDa	20.14 kDa	20.14 kDa	20.14 kDa	20.14 kDa	20.14 kDa	20.14 kDa	20.14 kDa	20.14 kDa	20.14 kDa	20.14 kDa	20.14 kDa	20.14 kDa	20.14 kDa	20.14 kDa	20.14 kDa	20.14 kDa	20.14 kDa	20.14 kDa	20.14 kDa	20.14 kDa
rplF	50S ribosomal protein L6	methionine removed	19.34 kDa	19.34 kDa	19.34 kDa	19.34 kDa	19.34 kDa	19.34 kDa	19.34 kDa	19.34 kDa	19.34 kDa	19.34 kDa	19.34 kDa	19.34 kDa	19.34 kDa	19.34 kDa	19.34 kDa	19.34 kDa	19.34 kDa	19.34 kDa	19.34 kDa	19.34 kDa	19.34 kDa	19.34 kDa	19.34 kDa	19.34 kDa	19.34 kDa	19.34 kDa	19.34 kDa	19.34 kDa	19.34 kDa	19.34 kDa	19.34 kDa	19.34 kDa	19.34 kDa	19.34 kDa	19.34 kDa	19.34 kDa	19.34 kDa	19.34 kDa	19.34 kDa	19.34 kDa	19.34 kDa	19.34 kDa	19.34 kDa	19.34 kDa	19.34 kDa	19.34 kDa	19.34 kDa
rplL	50S ribosomal protein L7/L12	methionine removed	12.32 kDa	12.32 kDa	12.32 kDa	12.32 kDa	12.32 kDa	12.32 kDa	12.32 kDa	12.32 kDa	12.32 kDa	12.32 kDa	12.32 kDa	12.32 kDa	12.32 kDa	12.32 kDa	12.32 kDa	12.32 kDa	12.32 kDa	12.32 kDa	12.32 kDa	12.32 kDa	12.32 kDa	12.32 kDa	12.32 kDa	12.32 kDa	12.32 kDa	12.32 kDa	12.32 kDa	12.32 kDa	12.32 kDa	12.32 kDa	12.35 kDa	12.32 kDa	12.32 kDa	12.32 kDa	12.32 kDa	12.32 kDa	12.32 kDa	12.32 kDa	12.32 kDa	12.32 kDa	12.32 kDa	12.32 kDa	12.32 kDa	12.32 kDa	12.32 kDa	12.32 kDa	12.32 kDa
rplI	50S ribosomal protein L9	-	16.40 kDa	16.40 kDa	16.40 kDa	16.40 kDa	16.40 kDa	16.40 kDa	16.40 kDa	16.40 kDa	16.40 kDa	16.40 kDa	16.40 kDa	16.40 kDa	16.40 kDa	16.40 kDa	16.40 kDa	16.40 kDa	16.40 kDa	16.40 kDa	16.40 kDa	16.40 kDa	16.40 kDa	16.40 kDa	16.40 kDa	16.40 kDa	16.40 kDa	16.40 kDa	16.40 kDa	16.40 kDa	16.33 kDa	16.40 kDa	16.40 kDa	16.40 kDa	16.40 kDa	16.40 kDa	16.40 kDa	16.40 kDa	16.40 kDa	16.40 kDa	16.40 kDa	16.40 kDa	16.40 kDa	16.40 kDa	16.40 kDa	16.40 kDa	16.40 kDa	16.40 kDa	16.40 kDa
The green color indicated that the ribosomal proteins had robust mass variations.
The blue color emphasized the different masses wihtin same species.
[truncated: 234 more columns]
